# Supplementary material for: Pheromone representation in the ant antennal lobe changes with age
Source: Curr Biol. Author manuscript; Available in PMC 2024 Jul 24. (PMC11265976; doi:10.1016/j.cub.2024.05.031)
Supplement: MMC3 [file NIHMS1997610-supplement-MMC3.xlsx]

## Sheet: time.series.compilation.gcamp.f
ant	time.s	odor	conc	glomerulus	trial	dff	age
a4-1-18-23	1.2	4-methyl-3-heptanone	0.48	pgb	a4-1-18-23.4m3heptanone.1	0.046	2weeks
a4-1-18-23	2.4	4-methyl-3-heptanone	0.48	pgb	a4-1-18-23.4m3heptanone.1	-0.016	2weeks
a4-1-18-23	3.6	4-methyl-3-heptanone	0.48	pgb	a4-1-18-23.4m3heptanone.1	0.026	2weeks
a4-1-18-23	4.8	4-methyl-3-heptanone	0.48	pgb	a4-1-18-23.4m3heptanone.1	-0.021	2weeks
a4-1-18-23	6	4-methyl-3-heptanone	0.48	pgb	a4-1-18-23.4m3heptanone.1	-0.035	2weeks
a4-1-18-23	7.2	4-methyl-3-heptanone	0.48	pgb	a4-1-18-23.4m3heptanone.1	-0.029	2weeks
a4-1-18-23	8.4	4-methyl-3-heptanone	0.48	pgb	a4-1-18-23.4m3heptanone.1	-0.024	2weeks
a4-1-18-23	9.6	4-methyl-3-heptanone	0.48	pgb	a4-1-18-23.4m3heptanone.1	0.047	2weeks
a4-1-18-23	10.8	4-methyl-3-heptanone	0.48	pgb	a4-1-18-23.4m3heptanone.1	0.126	2weeks
a4-1-18-23	12	4-methyl-3-heptanone	0.48	pgb	a4-1-18-23.4m3heptanone.1	0.204	2weeks
a4-1-18-23	13.2	4-methyl-3-heptanone	0.48	pgb	a4-1-18-23.4m3heptanone.1	0.181	2weeks
a4-1-18-23	14.4	4-methyl-3-heptanone	0.48	pgb	a4-1-18-23.4m3heptanone.1	0.189	2weeks
a4-1-18-23	15.6	4-methyl-3-heptanone	0.48	pgb	a4-1-18-23.4m3heptanone.1	0.163	2weeks
a4-1-18-23	16.8	4-methyl-3-heptanone	0.48	pgb	a4-1-18-23.4m3heptanone.1	0.128	2weeks
a4-1-18-23	18	4-methyl-3-heptanone	0.48	pgb	a4-1-18-23.4m3heptanone.1	0.109	2weeks
a4-1-18-23	19.2	4-methyl-3-heptanone	0.48	pgb	a4-1-18-23.4m3heptanone.1	0.075	2weeks
a4-1-18-23	20.4	4-methyl-3-heptanone	0.48	pgb	a4-1-18-23.4m3heptanone.1	0.074	2weeks
a4-1-18-23	21.6	4-methyl-3-heptanone	0.48	pgb	a4-1-18-23.4m3heptanone.1	0.079	2weeks
a4-1-18-23	22.8	4-methyl-3-heptanone	0.48	pgb	a4-1-18-23.4m3heptanone.1	0.046	2weeks
a4-1-18-23	24	4-methyl-3-heptanone	0.48	pgb	a4-1-18-23.4m3heptanone.1	0.032	2weeks
a4-1-18-23	25.2	4-methyl-3-heptanone	0.48	pgb	a4-1-18-23.4m3heptanone.1	0.014	2weeks
a4-1-18-23	26.4	4-methyl-3-heptanone	0.48	pgb	a4-1-18-23.4m3heptanone.1	-0.011	2weeks
a4-1-18-23	27.6	4-methyl-3-heptanone	0.48	pgb	a4-1-18-23.4m3heptanone.1	-0.061	2weeks
a4-1-18-23	28.8	4-methyl-3-heptanone	0.48	pgb	a4-1-18-23.4m3heptanone.1	-0.015	2weeks
a4-1-18-23	30	4-methyl-3-heptanone	0.48	pgb	a4-1-18-23.4m3heptanone.1	-0.039	2weeks
a4-1-18-23	31.2	4-methyl-3-heptanone	0.48	pgb	a4-1-18-23.4m3heptanone.1	-0.087	2weeks
a4-1-18-23	32.4	4-methyl-3-heptanone	0.48	pgb	a4-1-18-23.4m3heptanone.1	-0.099	2weeks
a4-1-18-23	33.6	4-methyl-3-heptanone	0.48	pgb	a4-1-18-23.4m3heptanone.1	-0.12	2weeks
a4-1-18-23	34.8	4-methyl-3-heptanone	0.48	pgb	a4-1-18-23.4m3heptanone.1	-0.119	2weeks
a4-1-18-23	36	4-methyl-3-heptanone	0.48	pgb	a4-1-18-23.4m3heptanone.1	-0.148	2weeks
a4-1-18-23	37.2	4-methyl-3-heptanone	0.48	pgb	a4-1-18-23.4m3heptanone.1	-0.134	2weeks
a4-1-18-23	38.4	4-methyl-3-heptanone	0.48	pgb	a4-1-18-23.4m3heptanone.1	-0.145	2weeks
a4-1-18-23	39.6	4-methyl-3-heptanone	0.48	pgb	a4-1-18-23.4m3heptanone.1	-0.156	2weeks
a4-1-18-23	40.8	4-methyl-3-heptanone	0.48	pgb	a4-1-18-23.4m3heptanone.1	-0.137	2weeks
a4-1-18-23	42	4-methyl-3-heptanone	0.48	pgb	a4-1-18-23.4m3heptanone.1	-0.16	2weeks
a4-1-18-23	43.2	4-methyl-3-heptanone	0.48	pgb	a4-1-18-23.4m3heptanone.1	-0.2	2weeks
a4-1-18-23	44.4	4-methyl-3-heptanone	0.48	pgb	a4-1-18-23.4m3heptanone.1	-0.182	2weeks
a4-1-18-23	45.6	4-methyl-3-heptanone	0.48	pgb	a4-1-18-23.4m3heptanone.1	-0.172	2weeks
a4-1-18-23	46.8	4-methyl-3-heptanone	0.48	pgb	a4-1-18-23.4m3heptanone.1	-0.186	2weeks
a4-1-18-23	48	4-methyl-3-heptanone	0.48	pgb	a4-1-18-23.4m3heptanone.1	-0.2	2weeks
a4-1-18-23	1.2	4-methyl-3-heptanone	0.48	pgb	a4-1-18-23.4m3heptanone.2	0.016	2weeks
a4-1-18-23	2.4	4-methyl-3-heptanone	0.48	pgb	a4-1-18-23.4m3heptanone.2	-0.0001945	2weeks
a4-1-18-23	3.6	4-methyl-3-heptanone	0.48	pgb	a4-1-18-23.4m3heptanone.2	-0.025	2weeks
a4-1-18-23	4.8	4-methyl-3-heptanone	0.48	pgb	a4-1-18-23.4m3heptanone.2	-0.003	2weeks
a4-1-18-23	6	4-methyl-3-heptanone	0.48	pgb	a4-1-18-23.4m3heptanone.2	0.012	2weeks
a4-1-18-23	7.2	4-methyl-3-heptanone	0.48	pgb	a4-1-18-23.4m3heptanone.2	0.061	2weeks
a4-1-18-23	8.4	4-methyl-3-heptanone	0.48	pgb	a4-1-18-23.4m3heptanone.2	0.001	2weeks
a4-1-18-23	9.6	4-methyl-3-heptanone	0.48	pgb	a4-1-18-23.4m3heptanone.2	0.095	2weeks
a4-1-18-23	10.8	4-methyl-3-heptanone	0.48	pgb	a4-1-18-23.4m3heptanone.2	0.106	2weeks
a4-1-18-23	12	4-methyl-3-heptanone	0.48	pgb	a4-1-18-23.4m3heptanone.2	0.134	2weeks
a4-1-18-23	13.2	4-methyl-3-heptanone	0.48	pgb	a4-1-18-23.4m3heptanone.2	0.194	2weeks
a4-1-18-23	14.4	4-methyl-3-heptanone	0.48	pgb	a4-1-18-23.4m3heptanone.2	0.209	2weeks
a4-1-18-23	15.6	4-methyl-3-heptanone	0.48	pgb	a4-1-18-23.4m3heptanone.2	0.238	2weeks
a4-1-18-23	16.8	4-methyl-3-heptanone	0.48	pgb	a4-1-18-23.4m3heptanone.2	0.225	2weeks
a4-1-18-23	18	4-methyl-3-heptanone	0.48	pgb	a4-1-18-23.4m3heptanone.2	0.218	2weeks
a4-1-18-23	19.2	4-methyl-3-heptanone	0.48	pgb	a4-1-18-23.4m3heptanone.2	0.224	2weeks
a4-1-18-23	20.4	4-methyl-3-heptanone	0.48	pgb	a4-1-18-23.4m3heptanone.2	0.187	2weeks
a4-1-18-23	21.6	4-methyl-3-heptanone	0.48	pgb	a4-1-18-23.4m3heptanone.2	0.129	2weeks
a4-1-18-23	22.8	4-methyl-3-heptanone	0.48	pgb	a4-1-18-23.4m3heptanone.2	0.089	2weeks
a4-1-18-23	24	4-methyl-3-heptanone	0.48	pgb	a4-1-18-23.4m3heptanone.2	0.07	2weeks
a4-1-18-23	25.2	4-methyl-3-heptanone	0.48	pgb	a4-1-18-23.4m3heptanone.2	0.041	2weeks
a4-1-18-23	26.4	4-methyl-3-heptanone	0.48	pgb	a4-1-18-23.4m3heptanone.2	-0.032	2weeks
a4-1-18-23	27.6	4-methyl-3-heptanone	0.48	pgb	a4-1-18-23.4m3heptanone.2	-0.009	2weeks
a4-1-18-23	28.8	4-methyl-3-heptanone	0.48	pgb	a4-1-18-23.4m3heptanone.2	-0.033	2weeks
a4-1-18-23	30	4-methyl-3-heptanone	0.48	pgb	a4-1-18-23.4m3heptanone.2	-0.044	2weeks
a4-1-18-23	31.2	4-methyl-3-heptanone	0.48	pgb	a4-1-18-23.4m3heptanone.2	-0.084	2weeks
a4-1-18-23	32.4	4-methyl-3-heptanone	0.48	pgb	a4-1-18-23.4m3heptanone.2	-0.054	2weeks
a4-1-18-23	33.6	4-methyl-3-heptanone	0.48	pgb	a4-1-18-23.4m3heptanone.2	-0.122	2weeks
a4-1-18-23	34.8	4-methyl-3-heptanone	0.48	pgb	a4-1-18-23.4m3heptanone.2	-0.14	2weeks
a4-1-18-23	36	4-methyl-3-heptanone	0.48	pgb	a4-1-18-23.4m3heptanone.2	-0.174	2weeks
a4-1-18-23	37.2	4-methyl-3-heptanone	0.48	pgb	a4-1-18-23.4m3heptanone.2	-0.155	2weeks
a4-1-18-23	38.4	4-methyl-3-heptanone	0.48	pgb	a4-1-18-23.4m3heptanone.2	-0.196	2weeks
a4-1-18-23	39.6	4-methyl-3-heptanone	0.48	pgb	a4-1-18-23.4m3heptanone.2	-0.178	2weeks
a4-1-18-23	40.8	4-methyl-3-heptanone	0.48	pgb	a4-1-18-23.4m3heptanone.2	-0.182	2weeks
a4-1-18-23	42	4-methyl-3-heptanone	0.48	pgb	a4-1-18-23.4m3heptanone.2	-0.232	2weeks
a4-1-18-23	43.2	4-methyl-3-heptanone	0.48	pgb	a4-1-18-23.4m3heptanone.2	-0.23	2weeks
a4-1-18-23	44.4	4-methyl-3-heptanone	0.48	pgb	a4-1-18-23.4m3heptanone.2	-0.261	2weeks
a4-1-18-23	45.6	4-methyl-3-heptanone	0.48	pgb	a4-1-18-23.4m3heptanone.2	-0.247	2weeks
a4-1-18-23	46.8	4-methyl-3-heptanone	0.48	pgb	a4-1-18-23.4m3heptanone.2	-0.278	2weeks
a4-1-18-23	48	4-methyl-3-heptanone	0.48	pgb	a4-1-18-23.4m3heptanone.2	-0.266	2weeks
a4-1-18-23	1.2	4-methyl-3-heptanone	0.48	pgb	a4-1-18-23.4m3heptanone.3	0.01	2weeks
a4-1-18-23	2.4	4-methyl-3-heptanone	0.48	pgb	a4-1-18-23.4m3heptanone.3	-0.018	2weeks
a4-1-18-23	3.6	4-methyl-3-heptanone	0.48	pgb	a4-1-18-23.4m3heptanone.3	0.03	2weeks
a4-1-18-23	4.8	4-methyl-3-heptanone	0.48	pgb	a4-1-18-23.4m3heptanone.3	0.014	2weeks
a4-1-18-23	6	4-methyl-3-heptanone	0.48	pgb	a4-1-18-23.4m3heptanone.3	-0.036	2weeks
a4-1-18-23	7.2	4-methyl-3-heptanone	0.48	pgb	a4-1-18-23.4m3heptanone.3	0.063	2weeks
a4-1-18-23	8.4	4-methyl-3-heptanone	0.48	pgb	a4-1-18-23.4m3heptanone.3	0.125	2weeks
a4-1-18-23	9.6	4-methyl-3-heptanone	0.48	pgb	a4-1-18-23.4m3heptanone.3	0.22	2weeks
a4-1-18-23	10.8	4-methyl-3-heptanone	0.48	pgb	a4-1-18-23.4m3heptanone.3	0.246	2weeks
a4-1-18-23	12	4-methyl-3-heptanone	0.48	pgb	a4-1-18-23.4m3heptanone.3	0.304	2weeks
a4-1-18-23	13.2	4-methyl-3-heptanone	0.48	pgb	a4-1-18-23.4m3heptanone.3	0.311	2weeks
a4-1-18-23	14.4	4-methyl-3-heptanone	0.48	pgb	a4-1-18-23.4m3heptanone.3	0.284	2weeks
a4-1-18-23	15.6	4-methyl-3-heptanone	0.48	pgb	a4-1-18-23.4m3heptanone.3	0.292	2weeks
a4-1-18-23	16.8	4-methyl-3-heptanone	0.48	pgb	a4-1-18-23.4m3heptanone.3	0.246	2weeks
a4-1-18-23	18	4-methyl-3-heptanone	0.48	pgb	a4-1-18-23.4m3heptanone.3	0.197	2weeks
a4-1-18-23	19.2	4-methyl-3-heptanone	0.48	pgb	a4-1-18-23.4m3heptanone.3	0.219	2weeks
a4-1-18-23	20.4	4-methyl-3-heptanone	0.48	pgb	a4-1-18-23.4m3heptanone.3	0.277	2weeks
a4-1-18-23	21.6	4-methyl-3-heptanone	0.48	pgb	a4-1-18-23.4m3heptanone.3	0.15	2weeks
a4-1-18-23	22.8	4-methyl-3-heptanone	0.48	pgb	a4-1-18-23.4m3heptanone.3	0.148	2weeks
a4-1-18-23	24	4-methyl-3-heptanone	0.48	pgb	a4-1-18-23.4m3heptanone.3	0.109	2weeks
a4-1-18-23	25.2	4-methyl-3-heptanone	0.48	pgb	a4-1-18-23.4m3heptanone.3	0.057	2weeks
a4-1-18-23	26.4	4-methyl-3-heptanone	0.48	pgb	a4-1-18-23.4m3heptanone.3	0.051	2weeks
a4-1-18-23	27.6	4-methyl-3-heptanone	0.48	pgb	a4-1-18-23.4m3heptanone.3	0.031	2weeks
a4-1-18-23	28.8	4-methyl-3-heptanone	0.48	pgb	a4-1-18-23.4m3heptanone.3	0.007	2weeks
a4-1-18-23	30	4-methyl-3-heptanone	0.48	pgb	a4-1-18-23.4m3heptanone.3	0.007	2weeks
a4-1-18-23	31.2	4-methyl-3-heptanone	0.48	pgb	a4-1-18-23.4m3heptanone.3	-0.011	2weeks
a4-1-18-23	32.4	4-methyl-3-heptanone	0.48	pgb	a4-1-18-23.4m3heptanone.3	0.027	2weeks
a4-1-18-23	33.6	4-methyl-3-heptanone	0.48	pgb	a4-1-18-23.4m3heptanone.3	0.004	2weeks
a4-1-18-23	34.8	4-methyl-3-heptanone	0.48	pgb	a4-1-18-23.4m3heptanone.3	-0.015	2weeks
a4-1-18-23	36	4-methyl-3-heptanone	0.48	pgb	a4-1-18-23.4m3heptanone.3	0.025	2weeks
a4-1-18-23	37.2	4-methyl-3-heptanone	0.48	pgb	a4-1-18-23.4m3heptanone.3	-0.041	2weeks
a4-1-18-23	38.4	4-methyl-3-heptanone	0.48	pgb	a4-1-18-23.4m3heptanone.3	-0.038	2weeks
a4-1-18-23	39.6	4-methyl-3-heptanone	0.48	pgb	a4-1-18-23.4m3heptanone.3	-0.067	2weeks
a4-1-18-23	40.8	4-methyl-3-heptanone	0.48	pgb	a4-1-18-23.4m3heptanone.3	-0.072	2weeks
a4-1-18-23	42	4-methyl-3-heptanone	0.48	pgb	a4-1-18-23.4m3heptanone.3	-0.065	2weeks
a4-1-18-23	43.2	4-methyl-3-heptanone	0.48	pgb	a4-1-18-23.4m3heptanone.3	-0.124	2weeks
a4-1-18-23	44.4	4-methyl-3-heptanone	0.48	pgb	a4-1-18-23.4m3heptanone.3	-0.125	2weeks
a4-1-18-23	45.6	4-methyl-3-heptanone	0.48	pgb	a4-1-18-23.4m3heptanone.3	-0.123	2weeks
a4-1-18-23	46.8	4-methyl-3-heptanone	0.48	pgb	a4-1-18-23.4m3heptanone.3	-0.09	2weeks
a4-1-18-23	48	4-methyl-3-heptanone	0.48	pgb	a4-1-18-23.4m3heptanone.3	-0.105	2weeks
a4-1-18-23	1.2	4-methyl-3-heptanol	0.48	pgb	a4-1-18-23.4m3heptanol.1	0.073	2weeks
a4-1-18-23	2.4	4-methyl-3-heptanol	0.48	pgb	a4-1-18-23.4m3heptanol.1	0.03	2weeks
a4-1-18-23	3.6	4-methyl-3-heptanol	0.48	pgb	a4-1-18-23.4m3heptanol.1	-0.023	2weeks
a4-1-18-23	4.8	4-methyl-3-heptanol	0.48	pgb	a4-1-18-23.4m3heptanol.1	-0.091	2weeks
a4-1-18-23	6	4-methyl-3-heptanol	0.48	pgb	a4-1-18-23.4m3heptanol.1	0.012	2weeks
a4-1-18-23	7.2	4-methyl-3-heptanol	0.48	pgb	a4-1-18-23.4m3heptanol.1	0.289	2weeks
a4-1-18-23	8.4	4-methyl-3-heptanol	0.48	pgb	a4-1-18-23.4m3heptanol.1	0.829	2weeks
a4-1-18-23	9.6	4-methyl-3-heptanol	0.48	pgb	a4-1-18-23.4m3heptanol.1	1.163	2weeks
a4-1-18-23	10.8	4-methyl-3-heptanol	0.48	pgb	a4-1-18-23.4m3heptanol.1	1.541	2weeks
a4-1-18-23	12	4-methyl-3-heptanol	0.48	pgb	a4-1-18-23.4m3heptanol.1	1.272	2weeks
a4-1-18-23	13.2	4-methyl-3-heptanol	0.48	pgb	a4-1-18-23.4m3heptanol.1	1.689	2weeks
a4-1-18-23	14.4	4-methyl-3-heptanol	0.48	pgb	a4-1-18-23.4m3heptanol.1	1.655	2weeks
a4-1-18-23	15.6	4-methyl-3-heptanol	0.48	pgb	a4-1-18-23.4m3heptanol.1	1.736	2weeks
a4-1-18-23	16.8	4-methyl-3-heptanol	0.48	pgb	a4-1-18-23.4m3heptanol.1	1.811	2weeks
a4-1-18-23	18	4-methyl-3-heptanol	0.48	pgb	a4-1-18-23.4m3heptanol.1	1.723	2weeks
a4-1-18-23	19.2	4-methyl-3-heptanol	0.48	pgb	a4-1-18-23.4m3heptanol.1	1.767	2weeks
a4-1-18-23	20.4	4-methyl-3-heptanol	0.48	pgb	a4-1-18-23.4m3heptanol.1	1.803	2weeks
a4-1-18-23	21.6	4-methyl-3-heptanol	0.48	pgb	a4-1-18-23.4m3heptanol.1	1.902	2weeks
a4-1-18-23	22.8	4-methyl-3-heptanol	0.48	pgb	a4-1-18-23.4m3heptanol.1	1.681	2weeks
a4-1-18-23	24	4-methyl-3-heptanol	0.48	pgb	a4-1-18-23.4m3heptanol.1	1.72	2weeks
a4-1-18-23	25.2	4-methyl-3-heptanol	0.48	pgb	a4-1-18-23.4m3heptanol.1	1.805	2weeks
a4-1-18-23	26.4	4-methyl-3-heptanol	0.48	pgb	a4-1-18-23.4m3heptanol.1	1.827	2weeks
a4-1-18-23	27.6	4-methyl-3-heptanol	0.48	pgb	a4-1-18-23.4m3heptanol.1	1.577	2weeks
a4-1-18-23	28.8	4-methyl-3-heptanol	0.48	pgb	a4-1-18-23.4m3heptanol.1	1.502	2weeks
a4-1-18-23	30	4-methyl-3-heptanol	0.48	pgb	a4-1-18-23.4m3heptanol.1	1.408	2weeks
a4-1-18-23	31.2	4-methyl-3-heptanol	0.48	pgb	a4-1-18-23.4m3heptanol.1	1.285	2weeks
a4-1-18-23	32.4	4-methyl-3-heptanol	0.48	pgb	a4-1-18-23.4m3heptanol.1	1.232	2weeks
a4-1-18-23	33.6	4-methyl-3-heptanol	0.48	pgb	a4-1-18-23.4m3heptanol.1	1.094	2weeks
a4-1-18-23	34.8	4-methyl-3-heptanol	0.48	pgb	a4-1-18-23.4m3heptanol.1	1.197	2weeks
a4-1-18-23	36	4-methyl-3-heptanol	0.48	pgb	a4-1-18-23.4m3heptanol.1	1.196	2weeks
a4-1-18-23	37.2	4-methyl-3-heptanol	0.48	pgb	a4-1-18-23.4m3heptanol.1	1.128	2weeks
a4-1-18-23	38.4	4-methyl-3-heptanol	0.48	pgb	a4-1-18-23.4m3heptanol.1	0.949	2weeks
a4-1-18-23	39.6	4-methyl-3-heptanol	0.48	pgb	a4-1-18-23.4m3heptanol.1	0.975	2weeks
a4-1-18-23	40.8	4-methyl-3-heptanol	0.48	pgb	a4-1-18-23.4m3heptanol.1	0.893	2weeks
a4-1-18-23	42	4-methyl-3-heptanol	0.48	pgb	a4-1-18-23.4m3heptanol.1	0.754	2weeks
a4-1-18-23	43.2	4-methyl-3-heptanol	0.48	pgb	a4-1-18-23.4m3heptanol.1	0.824	2weeks
a4-1-18-23	44.4	4-methyl-3-heptanol	0.48	pgb	a4-1-18-23.4m3heptanol.1	0.718	2weeks
a4-1-18-23	45.6	4-methyl-3-heptanol	0.48	pgb	a4-1-18-23.4m3heptanol.1	0.628	2weeks
a4-1-18-23	46.8	4-methyl-3-heptanol	0.48	pgb	a4-1-18-23.4m3heptanol.1	0.694	2weeks
a4-1-18-23	48	4-methyl-3-heptanol	0.48	pgb	a4-1-18-23.4m3heptanol.1	0.632	2weeks
a4-1-18-23	1.2	4-methyl-3-heptanol	0.48	pgb	a4-1-18-23.4m3heptanol.2	0.146	2weeks
a4-1-18-23	2.4	4-methyl-3-heptanol	0.48	pgb	a4-1-18-23.4m3heptanol.2	-0.053	2weeks
a4-1-18-23	3.6	4-methyl-3-heptanol	0.48	pgb	a4-1-18-23.4m3heptanol.2	-0.037	2weeks
a4-1-18-23	4.8	4-methyl-3-heptanol	0.48	pgb	a4-1-18-23.4m3heptanol.2	-0.032	2weeks
a4-1-18-23	6	4-methyl-3-heptanol	0.48	pgb	a4-1-18-23.4m3heptanol.2	-0.025	2weeks
a4-1-18-23	7.2	4-methyl-3-heptanol	0.48	pgb	a4-1-18-23.4m3heptanol.2	0.069	2weeks
a4-1-18-23	8.4	4-methyl-3-heptanol	0.48	pgb	a4-1-18-23.4m3heptanol.2	0.181	2weeks
a4-1-18-23	9.6	4-methyl-3-heptanol	0.48	pgb	a4-1-18-23.4m3heptanol.2	0.293	2weeks
a4-1-18-23	10.8	4-methyl-3-heptanol	0.48	pgb	a4-1-18-23.4m3heptanol.2	0.432	2weeks
a4-1-18-23	12	4-methyl-3-heptanol	0.48	pgb	a4-1-18-23.4m3heptanol.2	0.493	2weeks
a4-1-18-23	13.2	4-methyl-3-heptanol	0.48	pgb	a4-1-18-23.4m3heptanol.2	0.555	2weeks
a4-1-18-23	14.4	4-methyl-3-heptanol	0.48	pgb	a4-1-18-23.4m3heptanol.2	0.577	2weeks
a4-1-18-23	15.6	4-methyl-3-heptanol	0.48	pgb	a4-1-18-23.4m3heptanol.2	0.506	2weeks
a4-1-18-23	16.8	4-methyl-3-heptanol	0.48	pgb	a4-1-18-23.4m3heptanol.2	0.468	2weeks
a4-1-18-23	18	4-methyl-3-heptanol	0.48	pgb	a4-1-18-23.4m3heptanol.2	0.381	2weeks
a4-1-18-23	19.2	4-methyl-3-heptanol	0.48	pgb	a4-1-18-23.4m3heptanol.2	0.373	2weeks
a4-1-18-23	20.4	4-methyl-3-heptanol	0.48	pgb	a4-1-18-23.4m3heptanol.2	0.424	2weeks
a4-1-18-23	21.6	4-methyl-3-heptanol	0.48	pgb	a4-1-18-23.4m3heptanol.2	0.412	2weeks
a4-1-18-23	22.8	4-methyl-3-heptanol	0.48	pgb	a4-1-18-23.4m3heptanol.2	0.396	2weeks
a4-1-18-23	24	4-methyl-3-heptanol	0.48	pgb	a4-1-18-23.4m3heptanol.2	0.435	2weeks
a4-1-18-23	25.2	4-methyl-3-heptanol	0.48	pgb	a4-1-18-23.4m3heptanol.2	0.499	2weeks
a4-1-18-23	26.4	4-methyl-3-heptanol	0.48	pgb	a4-1-18-23.4m3heptanol.2	0.551	2weeks
a4-1-18-23	27.6	4-methyl-3-heptanol	0.48	pgb	a4-1-18-23.4m3heptanol.2	0.509	2weeks
a4-1-18-23	28.8	4-methyl-3-heptanol	0.48	pgb	a4-1-18-23.4m3heptanol.2	0.589	2weeks
a4-1-18-23	30	4-methyl-3-heptanol	0.48	pgb	a4-1-18-23.4m3heptanol.2	0.611	2weeks
a4-1-18-23	31.2	4-methyl-3-heptanol	0.48	pgb	a4-1-18-23.4m3heptanol.2	0.652	2weeks
a4-1-18-23	32.4	4-methyl-3-heptanol	0.48	pgb	a4-1-18-23.4m3heptanol.2	0.701	2weeks
a4-1-18-23	33.6	4-methyl-3-heptanol	0.48	pgb	a4-1-18-23.4m3heptanol.2	0.703	2weeks
a4-1-18-23	34.8	4-methyl-3-heptanol	0.48	pgb	a4-1-18-23.4m3heptanol.2	0.76	2weeks
a4-1-18-23	36	4-methyl-3-heptanol	0.48	pgb	a4-1-18-23.4m3heptanol.2	0.756	2weeks
a4-1-18-23	37.2	4-methyl-3-heptanol	0.48	pgb	a4-1-18-23.4m3heptanol.2	0.715	2weeks
a4-1-18-23	38.4	4-methyl-3-heptanol	0.48	pgb	a4-1-18-23.4m3heptanol.2	0.774	2weeks
a4-1-18-23	39.6	4-methyl-3-heptanol	0.48	pgb	a4-1-18-23.4m3heptanol.2	0.854	2weeks
a4-1-18-23	40.8	4-methyl-3-heptanol	0.48	pgb	a4-1-18-23.4m3heptanol.2	0.869	2weeks
a4-1-18-23	42	4-methyl-3-heptanol	0.48	pgb	a4-1-18-23.4m3heptanol.2	0.834	2weeks
a4-1-18-23	43.2	4-methyl-3-heptanol	0.48	pgb	a4-1-18-23.4m3heptanol.2	0.757	2weeks
a4-1-18-23	44.4	4-methyl-3-heptanol	0.48	pgb	a4-1-18-23.4m3heptanol.2	0.716	2weeks
a4-1-18-23	45.6	4-methyl-3-heptanol	0.48	pgb	a4-1-18-23.4m3heptanol.2	0.885	2weeks
a4-1-18-23	46.8	4-methyl-3-heptanol	0.48	pgb	a4-1-18-23.4m3heptanol.2	0.91	2weeks
a4-1-18-23	48	4-methyl-3-heptanol	0.48	pgb	a4-1-18-23.4m3heptanol.2	0.784	2weeks
a4-1-18-23	1.2	4-methyl-3-heptanol	0.48	pgb	a4-1-18-23.4m3heptanol.3	0.034	2weeks
a4-1-18-23	2.4	4-methyl-3-heptanol	0.48	pgb	a4-1-18-23.4m3heptanol.3	-0.074	2weeks
a4-1-18-23	3.6	4-methyl-3-heptanol	0.48	pgb	a4-1-18-23.4m3heptanol.3	0.004	2weeks
a4-1-18-23	4.8	4-methyl-3-heptanol	0.48	pgb	a4-1-18-23.4m3heptanol.3	0.045	2weeks
a4-1-18-23	6	4-methyl-3-heptanol	0.48	pgb	a4-1-18-23.4m3heptanol.3	-0.009	2weeks
a4-1-18-23	7.2	4-methyl-3-heptanol	0.48	pgb	a4-1-18-23.4m3heptanol.3	-0.056	2weeks
a4-1-18-23	8.4	4-methyl-3-heptanol	0.48	pgb	a4-1-18-23.4m3heptanol.3	-0.026	2weeks
a4-1-18-23	9.6	4-methyl-3-heptanol	0.48	pgb	a4-1-18-23.4m3heptanol.3	0.036	2weeks
a4-1-18-23	10.8	4-methyl-3-heptanol	0.48	pgb	a4-1-18-23.4m3heptanol.3	0.2	2weeks
a4-1-18-23	12	4-methyl-3-heptanol	0.48	pgb	a4-1-18-23.4m3heptanol.3	0.231	2weeks
a4-1-18-23	13.2	4-methyl-3-heptanol	0.48	pgb	a4-1-18-23.4m3heptanol.3	0.263	2weeks
a4-1-18-23	14.4	4-methyl-3-heptanol	0.48	pgb	a4-1-18-23.4m3heptanol.3	0.315	2weeks
a4-1-18-23	15.6	4-methyl-3-heptanol	0.48	pgb	a4-1-18-23.4m3heptanol.3	0.355	2weeks
a4-1-18-23	16.8	4-methyl-3-heptanol	0.48	pgb	a4-1-18-23.4m3heptanol.3	0.371	2weeks
a4-1-18-23	18	4-methyl-3-heptanol	0.48	pgb	a4-1-18-23.4m3heptanol.3	0.264	2weeks
a4-1-18-23	19.2	4-methyl-3-heptanol	0.48	pgb	a4-1-18-23.4m3heptanol.3	0.32	2weeks
a4-1-18-23	20.4	4-methyl-3-heptanol	0.48	pgb	a4-1-18-23.4m3heptanol.3	0.265	2weeks
a4-1-18-23	21.6	4-methyl-3-heptanol	0.48	pgb	a4-1-18-23.4m3heptanol.3	0.246	2weeks
a4-1-18-23	22.8	4-methyl-3-heptanol	0.48	pgb	a4-1-18-23.4m3heptanol.3	0.267	2weeks
a4-1-18-23	24	4-methyl-3-heptanol	0.48	pgb	a4-1-18-23.4m3heptanol.3	0.234	2weeks
a4-1-18-23	25.2	4-methyl-3-heptanol	0.48	pgb	a4-1-18-23.4m3heptanol.3	0.217	2weeks
a4-1-18-23	26.4	4-methyl-3-heptanol	0.48	pgb	a4-1-18-23.4m3heptanol.3	0.182	2weeks
a4-1-18-23	27.6	4-methyl-3-heptanol	0.48	pgb	a4-1-18-23.4m3heptanol.3	0.178	2weeks
a4-1-18-23	28.8	4-methyl-3-heptanol	0.48	pgb	a4-1-18-23.4m3heptanol.3	0.136	2weeks
a4-1-18-23	30	4-methyl-3-heptanol	0.48	pgb	a4-1-18-23.4m3heptanol.3	0.112	2weeks
a4-1-18-23	31.2	4-methyl-3-heptanol	0.48	pgb	a4-1-18-23.4m3heptanol.3	0.09	2weeks
a4-1-18-23	32.4	4-methyl-3-heptanol	0.48	pgb	a4-1-18-23.4m3heptanol.3	0.041	2weeks
a4-1-18-23	33.6	4-methyl-3-heptanol	0.48	pgb	a4-1-18-23.4m3heptanol.3	0.097	2weeks
a4-1-18-23	34.8	4-methyl-3-heptanol	0.48	pgb	a4-1-18-23.4m3heptanol.3	-0.002	2weeks
a4-1-18-23	36	4-methyl-3-heptanol	0.48	pgb	a4-1-18-23.4m3heptanol.3	0.045	2weeks
a4-1-18-23	37.2	4-methyl-3-heptanol	0.48	pgb	a4-1-18-23.4m3heptanol.3	0.023	2weeks
a4-1-18-23	38.4	4-methyl-3-heptanol	0.48	pgb	a4-1-18-23.4m3heptanol.3	0.023	2weeks
a4-1-18-23	39.6	4-methyl-3-heptanol	0.48	pgb	a4-1-18-23.4m3heptanol.3	-0.044	2weeks
a4-1-18-23	40.8	4-methyl-3-heptanol	0.48	pgb	a4-1-18-23.4m3heptanol.3	-0.063	2weeks
a4-1-18-23	42	4-methyl-3-heptanol	0.48	pgb	a4-1-18-23.4m3heptanol.3	-0.069	2weeks
a4-1-18-23	43.2	4-methyl-3-heptanol	0.48	pgb	a4-1-18-23.4m3heptanol.3	-0.082	2weeks
a4-1-18-23	44.4	4-methyl-3-heptanol	0.48	pgb	a4-1-18-23.4m3heptanol.3	-0.083	2weeks
a4-1-18-23	45.6	4-methyl-3-heptanol	0.48	pgb	a4-1-18-23.4m3heptanol.3	-0.115	2weeks
a4-1-18-23	46.8	4-methyl-3-heptanol	0.48	pgb	a4-1-18-23.4m3heptanol.3	-0.148	2weeks
a4-1-18-23	48	4-methyl-3-heptanol	0.48	pgb	a4-1-18-23.4m3heptanol.3	-0.144	2weeks
a4-1-18-23	1.2	4-methyl-3-heptanone	0.48	pga	a4-1-18-23.4m3heptanone.1	0.186	2weeks
a4-1-18-23	2.4	4-methyl-3-heptanone	0.48	pga	a4-1-18-23.4m3heptanone.1	0.036	2weeks
a4-1-18-23	3.6	4-methyl-3-heptanone	0.48	pga	a4-1-18-23.4m3heptanone.1	-0.052	2weeks
a4-1-18-23	4.8	4-methyl-3-heptanone	0.48	pga	a4-1-18-23.4m3heptanone.1	-0.108	2weeks
a4-1-18-23	6	4-methyl-3-heptanone	0.48	pga	a4-1-18-23.4m3heptanone.1	-0.062	2weeks
a4-1-18-23	7.2	4-methyl-3-heptanone	0.48	pga	a4-1-18-23.4m3heptanone.1	-0.037	2weeks
a4-1-18-23	8.4	4-methyl-3-heptanone	0.48	pga	a4-1-18-23.4m3heptanone.1	-0.013	2weeks
a4-1-18-23	9.6	4-methyl-3-heptanone	0.48	pga	a4-1-18-23.4m3heptanone.1	-0.055	2weeks
a4-1-18-23	10.8	4-methyl-3-heptanone	0.48	pga	a4-1-18-23.4m3heptanone.1	-0.048	2weeks
a4-1-18-23	12	4-methyl-3-heptanone	0.48	pga	a4-1-18-23.4m3heptanone.1	0.027	2weeks
a4-1-18-23	13.2	4-methyl-3-heptanone	0.48	pga	a4-1-18-23.4m3heptanone.1	-0.005	2weeks
a4-1-18-23	14.4	4-methyl-3-heptanone	0.48	pga	a4-1-18-23.4m3heptanone.1	-0.12	2weeks
a4-1-18-23	15.6	4-methyl-3-heptanone	0.48	pga	a4-1-18-23.4m3heptanone.1	-0.072	2weeks
a4-1-18-23	16.8	4-methyl-3-heptanone	0.48	pga	a4-1-18-23.4m3heptanone.1	-0.059	2weeks
a4-1-18-23	18	4-methyl-3-heptanone	0.48	pga	a4-1-18-23.4m3heptanone.1	-0.113	2weeks
a4-1-18-23	19.2	4-methyl-3-heptanone	0.48	pga	a4-1-18-23.4m3heptanone.1	-0.044	2weeks
a4-1-18-23	20.4	4-methyl-3-heptanone	0.48	pga	a4-1-18-23.4m3heptanone.1	-0.04	2weeks
a4-1-18-23	21.6	4-methyl-3-heptanone	0.48	pga	a4-1-18-23.4m3heptanone.1	-0.147	2weeks
a4-1-18-23	22.8	4-methyl-3-heptanone	0.48	pga	a4-1-18-23.4m3heptanone.1	-0.109	2weeks
a4-1-18-23	24	4-methyl-3-heptanone	0.48	pga	a4-1-18-23.4m3heptanone.1	-0.074	2weeks
a4-1-18-23	25.2	4-methyl-3-heptanone	0.48	pga	a4-1-18-23.4m3heptanone.1	-0.101	2weeks
a4-1-18-23	26.4	4-methyl-3-heptanone	0.48	pga	a4-1-18-23.4m3heptanone.1	-0.137	2weeks
a4-1-18-23	27.6	4-methyl-3-heptanone	0.48	pga	a4-1-18-23.4m3heptanone.1	-0.181	2weeks
a4-1-18-23	28.8	4-methyl-3-heptanone	0.48	pga	a4-1-18-23.4m3heptanone.1	-0.148	2weeks
a4-1-18-23	30	4-methyl-3-heptanone	0.48	pga	a4-1-18-23.4m3heptanone.1	-0.167	2weeks
a4-1-18-23	31.2	4-methyl-3-heptanone	0.48	pga	a4-1-18-23.4m3heptanone.1	-0.124	2weeks
a4-1-18-23	32.4	4-methyl-3-heptanone	0.48	pga	a4-1-18-23.4m3heptanone.1	-0.103	2weeks
a4-1-18-23	33.6	4-methyl-3-heptanone	0.48	pga	a4-1-18-23.4m3heptanone.1	-0.075	2weeks
a4-1-18-23	34.8	4-methyl-3-heptanone	0.48	pga	a4-1-18-23.4m3heptanone.1	-0.078	2weeks
a4-1-18-23	36	4-methyl-3-heptanone	0.48	pga	a4-1-18-23.4m3heptanone.1	-0.112	2weeks
a4-1-18-23	37.2	4-methyl-3-heptanone	0.48	pga	a4-1-18-23.4m3heptanone.1	-0.134	2weeks
a4-1-18-23	38.4	4-methyl-3-heptanone	0.48	pga	a4-1-18-23.4m3heptanone.1	-0.114	2weeks
a4-1-18-23	39.6	4-methyl-3-heptanone	0.48	pga	a4-1-18-23.4m3heptanone.1	-0.128	2weeks
a4-1-18-23	40.8	4-methyl-3-heptanone	0.48	pga	a4-1-18-23.4m3heptanone.1	-0.064	2weeks
a4-1-18-23	42	4-methyl-3-heptanone	0.48	pga	a4-1-18-23.4m3heptanone.1	-0.137	2weeks
a4-1-18-23	43.2	4-methyl-3-heptanone	0.48	pga	a4-1-18-23.4m3heptanone.1	-0.176	2weeks
a4-1-18-23	44.4	4-methyl-3-heptanone	0.48	pga	a4-1-18-23.4m3heptanone.1	-0.15	2weeks
a4-1-18-23	45.6	4-methyl-3-heptanone	0.48	pga	a4-1-18-23.4m3heptanone.1	-0.101	2weeks
a4-1-18-23	46.8	4-methyl-3-heptanone	0.48	pga	a4-1-18-23.4m3heptanone.1	-0.15	2weeks
a4-1-18-23	48	4-methyl-3-heptanone	0.48	pga	a4-1-18-23.4m3heptanone.1	-0.128	2weeks
a4-1-18-23	1.2	4-methyl-3-heptanone	0.48	pga	a4-1-18-23.4m3heptanone.2	0.187	2weeks
a4-1-18-23	2.4	4-methyl-3-heptanone	0.48	pga	a4-1-18-23.4m3heptanone.2	0.033	2weeks
a4-1-18-23	3.6	4-methyl-3-heptanone	0.48	pga	a4-1-18-23.4m3heptanone.2	-0.069	2weeks
a4-1-18-23	4.8	4-methyl-3-heptanone	0.48	pga	a4-1-18-23.4m3heptanone.2	-0.092	2weeks
a4-1-18-23	6	4-methyl-3-heptanone	0.48	pga	a4-1-18-23.4m3heptanone.2	-0.059	2weeks
a4-1-18-23	7.2	4-methyl-3-heptanone	0.48	pga	a4-1-18-23.4m3heptanone.2	-0.101	2weeks
a4-1-18-23	8.4	4-methyl-3-heptanone	0.48	pga	a4-1-18-23.4m3heptanone.2	-0.137	2weeks
a4-1-18-23	9.6	4-methyl-3-heptanone	0.48	pga	a4-1-18-23.4m3heptanone.2	-0.119	2weeks
a4-1-18-23	10.8	4-methyl-3-heptanone	0.48	pga	a4-1-18-23.4m3heptanone.2	-0.161	2weeks
a4-1-18-23	12	4-methyl-3-heptanone	0.48	pga	a4-1-18-23.4m3heptanone.2	-0.163	2weeks
a4-1-18-23	13.2	4-methyl-3-heptanone	0.48	pga	a4-1-18-23.4m3heptanone.2	-0.164	2weeks
a4-1-18-23	14.4	4-methyl-3-heptanone	0.48	pga	a4-1-18-23.4m3heptanone.2	-0.185	2weeks
a4-1-18-23	15.6	4-methyl-3-heptanone	0.48	pga	a4-1-18-23.4m3heptanone.2	-0.156	2weeks
a4-1-18-23	16.8	4-methyl-3-heptanone	0.48	pga	a4-1-18-23.4m3heptanone.2	-0.188	2weeks
a4-1-18-23	18	4-methyl-3-heptanone	0.48	pga	a4-1-18-23.4m3heptanone.2	-0.219	2weeks
a4-1-18-23	19.2	4-methyl-3-heptanone	0.48	pga	a4-1-18-23.4m3heptanone.2	-0.204	2weeks
a4-1-18-23	20.4	4-methyl-3-heptanone	0.48	pga	a4-1-18-23.4m3heptanone.2	-0.167	2weeks
a4-1-18-23	21.6	4-methyl-3-heptanone	0.48	pga	a4-1-18-23.4m3heptanone.2	-0.225	2weeks
a4-1-18-23	22.8	4-methyl-3-heptanone	0.48	pga	a4-1-18-23.4m3heptanone.2	-0.254	2weeks
a4-1-18-23	24	4-methyl-3-heptanone	0.48	pga	a4-1-18-23.4m3heptanone.2	-0.211	2weeks
a4-1-18-23	25.2	4-methyl-3-heptanone	0.48	pga	a4-1-18-23.4m3heptanone.2	-0.247	2weeks
a4-1-18-23	26.4	4-methyl-3-heptanone	0.48	pga	a4-1-18-23.4m3heptanone.2	-0.239	2weeks
a4-1-18-23	27.6	4-methyl-3-heptanone	0.48	pga	a4-1-18-23.4m3heptanone.2	-0.226	2weeks
a4-1-18-23	28.8	4-methyl-3-heptanone	0.48	pga	a4-1-18-23.4m3heptanone.2	-0.247	2weeks
a4-1-18-23	30	4-methyl-3-heptanone	0.48	pga	a4-1-18-23.4m3heptanone.2	-0.238	2weeks
a4-1-18-23	31.2	4-methyl-3-heptanone	0.48	pga	a4-1-18-23.4m3heptanone.2	-0.251	2weeks
a4-1-18-23	32.4	4-methyl-3-heptanone	0.48	pga	a4-1-18-23.4m3heptanone.2	-0.199	2weeks
a4-1-18-23	33.6	4-methyl-3-heptanone	0.48	pga	a4-1-18-23.4m3heptanone.2	-0.269	2weeks
a4-1-18-23	34.8	4-methyl-3-heptanone	0.48	pga	a4-1-18-23.4m3heptanone.2	-0.297	2weeks
a4-1-18-23	36	4-methyl-3-heptanone	0.48	pga	a4-1-18-23.4m3heptanone.2	-0.292	2weeks
a4-1-18-23	37.2	4-methyl-3-heptanone	0.48	pga	a4-1-18-23.4m3heptanone.2	-0.281	2weeks
a4-1-18-23	38.4	4-methyl-3-heptanone	0.48	pga	a4-1-18-23.4m3heptanone.2	-0.275	2weeks
a4-1-18-23	39.6	4-methyl-3-heptanone	0.48	pga	a4-1-18-23.4m3heptanone.2	-0.317	2weeks
a4-1-18-23	40.8	4-methyl-3-heptanone	0.48	pga	a4-1-18-23.4m3heptanone.2	-0.333	2weeks
a4-1-18-23	42	4-methyl-3-heptanone	0.48	pga	a4-1-18-23.4m3heptanone.2	-0.267	2weeks
a4-1-18-23	43.2	4-methyl-3-heptanone	0.48	pga	a4-1-18-23.4m3heptanone.2	-0.296	2weeks
a4-1-18-23	44.4	4-methyl-3-heptanone	0.48	pga	a4-1-18-23.4m3heptanone.2	-0.314	2weeks
a4-1-18-23	45.6	4-methyl-3-heptanone	0.48	pga	a4-1-18-23.4m3heptanone.2	-0.283	2weeks
a4-1-18-23	46.8	4-methyl-3-heptanone	0.48	pga	a4-1-18-23.4m3heptanone.2	-0.287	2weeks
a4-1-18-23	48	4-methyl-3-heptanone	0.48	pga	a4-1-18-23.4m3heptanone.2	-0.273	2weeks
a4-1-18-23	1.2	4-methyl-3-heptanone	0.48	pga	a4-1-18-23.4m3heptanone.3	0.19	2weeks
a4-1-18-23	2.4	4-methyl-3-heptanone	0.48	pga	a4-1-18-23.4m3heptanone.3	0.01	2weeks
a4-1-18-23	3.6	4-methyl-3-heptanone	0.48	pga	a4-1-18-23.4m3heptanone.3	-0.06	2weeks
a4-1-18-23	4.8	4-methyl-3-heptanone	0.48	pga	a4-1-18-23.4m3heptanone.3	-0.018	2weeks
a4-1-18-23	6	4-methyl-3-heptanone	0.48	pga	a4-1-18-23.4m3heptanone.3	-0.121	2weeks
a4-1-18-23	7.2	4-methyl-3-heptanone	0.48	pga	a4-1-18-23.4m3heptanone.3	-0.024	2weeks
a4-1-18-23	8.4	4-methyl-3-heptanone	0.48	pga	a4-1-18-23.4m3heptanone.3	-0.001	2weeks
a4-1-18-23	9.6	4-methyl-3-heptanone	0.48	pga	a4-1-18-23.4m3heptanone.3	0.022	2weeks
a4-1-18-23	10.8	4-methyl-3-heptanone	0.48	pga	a4-1-18-23.4m3heptanone.3	-0.075	2weeks
a4-1-18-23	12	4-methyl-3-heptanone	0.48	pga	a4-1-18-23.4m3heptanone.3	-0.047	2weeks
a4-1-18-23	13.2	4-methyl-3-heptanone	0.48	pga	a4-1-18-23.4m3heptanone.3	-0.091	2weeks
a4-1-18-23	14.4	4-methyl-3-heptanone	0.48	pga	a4-1-18-23.4m3heptanone.3	-0.128	2weeks
a4-1-18-23	15.6	4-methyl-3-heptanone	0.48	pga	a4-1-18-23.4m3heptanone.3	-0.098	2weeks
a4-1-18-23	16.8	4-methyl-3-heptanone	0.48	pga	a4-1-18-23.4m3heptanone.3	-0.152	2weeks
a4-1-18-23	18	4-methyl-3-heptanone	0.48	pga	a4-1-18-23.4m3heptanone.3	-0.155	2weeks
a4-1-18-23	19.2	4-methyl-3-heptanone	0.48	pga	a4-1-18-23.4m3heptanone.3	-0.106	2weeks
a4-1-18-23	20.4	4-methyl-3-heptanone	0.48	pga	a4-1-18-23.4m3heptanone.3	-0.099	2weeks
a4-1-18-23	21.6	4-methyl-3-heptanone	0.48	pga	a4-1-18-23.4m3heptanone.3	-0.195	2weeks
a4-1-18-23	22.8	4-methyl-3-heptanone	0.48	pga	a4-1-18-23.4m3heptanone.3	-0.179	2weeks
a4-1-18-23	24	4-methyl-3-heptanone	0.48	pga	a4-1-18-23.4m3heptanone.3	-0.086	2weeks
a4-1-18-23	25.2	4-methyl-3-heptanone	0.48	pga	a4-1-18-23.4m3heptanone.3	-0.147	2weeks
a4-1-18-23	26.4	4-methyl-3-heptanone	0.48	pga	a4-1-18-23.4m3heptanone.3	-0.165	2weeks
a4-1-18-23	27.6	4-methyl-3-heptanone	0.48	pga	a4-1-18-23.4m3heptanone.3	-0.192	2weeks
a4-1-18-23	28.8	4-methyl-3-heptanone	0.48	pga	a4-1-18-23.4m3heptanone.3	-0.178	2weeks
a4-1-18-23	30	4-methyl-3-heptanone	0.48	pga	a4-1-18-23.4m3heptanone.3	-0.142	2weeks
a4-1-18-23	31.2	4-methyl-3-heptanone	0.48	pga	a4-1-18-23.4m3heptanone.3	-0.202	2weeks
a4-1-18-23	32.4	4-methyl-3-heptanone	0.48	pga	a4-1-18-23.4m3heptanone.3	-0.166	2weeks
a4-1-18-23	33.6	4-methyl-3-heptanone	0.48	pga	a4-1-18-23.4m3heptanone.3	-0.119	2weeks
a4-1-18-23	34.8	4-methyl-3-heptanone	0.48	pga	a4-1-18-23.4m3heptanone.3	-0.206	2weeks
a4-1-18-23	36	4-methyl-3-heptanone	0.48	pga	a4-1-18-23.4m3heptanone.3	-0.168	2weeks
a4-1-18-23	37.2	4-methyl-3-heptanone	0.48	pga	a4-1-18-23.4m3heptanone.3	-0.146	2weeks
a4-1-18-23	38.4	4-methyl-3-heptanone	0.48	pga	a4-1-18-23.4m3heptanone.3	-0.194	2weeks
a4-1-18-23	39.6	4-methyl-3-heptanone	0.48	pga	a4-1-18-23.4m3heptanone.3	-0.139	2weeks
a4-1-18-23	40.8	4-methyl-3-heptanone	0.48	pga	a4-1-18-23.4m3heptanone.3	-0.15	2weeks
a4-1-18-23	42	4-methyl-3-heptanone	0.48	pga	a4-1-18-23.4m3heptanone.3	-0.083	2weeks
a4-1-18-23	43.2	4-methyl-3-heptanone	0.48	pga	a4-1-18-23.4m3heptanone.3	-0.157	2weeks
a4-1-18-23	44.4	4-methyl-3-heptanone	0.48	pga	a4-1-18-23.4m3heptanone.3	-0.108	2weeks
a4-1-18-23	45.6	4-methyl-3-heptanone	0.48	pga	a4-1-18-23.4m3heptanone.3	-0.198	2weeks
a4-1-18-23	46.8	4-methyl-3-heptanone	0.48	pga	a4-1-18-23.4m3heptanone.3	-0.129	2weeks
a4-1-18-23	48	4-methyl-3-heptanone	0.48	pga	a4-1-18-23.4m3heptanone.3	-0.195	2weeks
a4-1-18-23	1.2	4-methyl-3-heptanol	0.48	pga	a4-1-18-23.4m3heptanol.1	0.162	2weeks
a4-1-18-23	2.4	4-methyl-3-heptanol	0.48	pga	a4-1-18-23.4m3heptanol.1	0.027	2weeks
a4-1-18-23	3.6	4-methyl-3-heptanol	0.48	pga	a4-1-18-23.4m3heptanol.1	-0.073	2weeks
a4-1-18-23	4.8	4-methyl-3-heptanol	0.48	pga	a4-1-18-23.4m3heptanol.1	-0.08	2weeks
a4-1-18-23	6	4-methyl-3-heptanol	0.48	pga	a4-1-18-23.4m3heptanol.1	-0.035	2weeks
a4-1-18-23	7.2	4-methyl-3-heptanol	0.48	pga	a4-1-18-23.4m3heptanol.1	0.13	2weeks
a4-1-18-23	8.4	4-methyl-3-heptanol	0.48	pga	a4-1-18-23.4m3heptanol.1	0.127	2weeks
a4-1-18-23	9.6	4-methyl-3-heptanol	0.48	pga	a4-1-18-23.4m3heptanol.1	0.278	2weeks
a4-1-18-23	10.8	4-methyl-3-heptanol	0.48	pga	a4-1-18-23.4m3heptanol.1	0.433	2weeks
a4-1-18-23	12	4-methyl-3-heptanol	0.48	pga	a4-1-18-23.4m3heptanol.1	0.423	2weeks
a4-1-18-23	13.2	4-methyl-3-heptanol	0.48	pga	a4-1-18-23.4m3heptanol.1	0.568	2weeks
a4-1-18-23	14.4	4-methyl-3-heptanol	0.48	pga	a4-1-18-23.4m3heptanol.1	0.55	2weeks
a4-1-18-23	15.6	4-methyl-3-heptanol	0.48	pga	a4-1-18-23.4m3heptanol.1	0.588	2weeks
a4-1-18-23	16.8	4-methyl-3-heptanol	0.48	pga	a4-1-18-23.4m3heptanol.1	0.637	2weeks
a4-1-18-23	18	4-methyl-3-heptanol	0.48	pga	a4-1-18-23.4m3heptanol.1	0.66	2weeks
a4-1-18-23	19.2	4-methyl-3-heptanol	0.48	pga	a4-1-18-23.4m3heptanol.1	0.655	2weeks
a4-1-18-23	20.4	4-methyl-3-heptanol	0.48	pga	a4-1-18-23.4m3heptanol.1	0.639	2weeks
a4-1-18-23	21.6	4-methyl-3-heptanol	0.48	pga	a4-1-18-23.4m3heptanol.1	0.5	2weeks
a4-1-18-23	22.8	4-methyl-3-heptanol	0.48	pga	a4-1-18-23.4m3heptanol.1	0.463	2weeks
a4-1-18-23	24	4-methyl-3-heptanol	0.48	pga	a4-1-18-23.4m3heptanol.1	0.495	2weeks
a4-1-18-23	25.2	4-methyl-3-heptanol	0.48	pga	a4-1-18-23.4m3heptanol.1	0.401	2weeks
a4-1-18-23	26.4	4-methyl-3-heptanol	0.48	pga	a4-1-18-23.4m3heptanol.1	0.373	2weeks
a4-1-18-23	27.6	4-methyl-3-heptanol	0.48	pga	a4-1-18-23.4m3heptanol.1	0.325	2weeks
a4-1-18-23	28.8	4-methyl-3-heptanol	0.48	pga	a4-1-18-23.4m3heptanol.1	0.344	2weeks
a4-1-18-23	30	4-methyl-3-heptanol	0.48	pga	a4-1-18-23.4m3heptanol.1	0.21	2weeks
a4-1-18-23	31.2	4-methyl-3-heptanol	0.48	pga	a4-1-18-23.4m3heptanol.1	0.216	2weeks
a4-1-18-23	32.4	4-methyl-3-heptanol	0.48	pga	a4-1-18-23.4m3heptanol.1	0.195	2weeks
a4-1-18-23	33.6	4-methyl-3-heptanol	0.48	pga	a4-1-18-23.4m3heptanol.1	0.215	2weeks
a4-1-18-23	34.8	4-methyl-3-heptanol	0.48	pga	a4-1-18-23.4m3heptanol.1	0.193	2weeks
a4-1-18-23	36	4-methyl-3-heptanol	0.48	pga	a4-1-18-23.4m3heptanol.1	0.136	2weeks
a4-1-18-23	37.2	4-methyl-3-heptanol	0.48	pga	a4-1-18-23.4m3heptanol.1	0.136	2weeks
a4-1-18-23	38.4	4-methyl-3-heptanol	0.48	pga	a4-1-18-23.4m3heptanol.1	0.082	2weeks
a4-1-18-23	39.6	4-methyl-3-heptanol	0.48	pga	a4-1-18-23.4m3heptanol.1	0.033	2weeks
a4-1-18-23	40.8	4-methyl-3-heptanol	0.48	pga	a4-1-18-23.4m3heptanol.1	0.079	2weeks
a4-1-18-23	42	4-methyl-3-heptanol	0.48	pga	a4-1-18-23.4m3heptanol.1	0.031	2weeks
a4-1-18-23	43.2	4-methyl-3-heptanol	0.48	pga	a4-1-18-23.4m3heptanol.1	0.107	2weeks
a4-1-18-23	44.4	4-methyl-3-heptanol	0.48	pga	a4-1-18-23.4m3heptanol.1	0.061	2weeks
a4-1-18-23	45.6	4-methyl-3-heptanol	0.48	pga	a4-1-18-23.4m3heptanol.1	-0.023	2weeks
a4-1-18-23	46.8	4-methyl-3-heptanol	0.48	pga	a4-1-18-23.4m3heptanol.1	0.077	2weeks
a4-1-18-23	48	4-methyl-3-heptanol	0.48	pga	a4-1-18-23.4m3heptanol.1	0.021	2weeks
a4-1-18-23	1.2	4-methyl-3-heptanol	0.48	pga	a4-1-18-23.4m3heptanol.2	0.034	2weeks
a4-1-18-23	2.4	4-methyl-3-heptanol	0.48	pga	a4-1-18-23.4m3heptanol.2	-0.05	2weeks
a4-1-18-23	3.6	4-methyl-3-heptanol	0.48	pga	a4-1-18-23.4m3heptanol.2	-0.026	2weeks
a4-1-18-23	4.8	4-methyl-3-heptanol	0.48	pga	a4-1-18-23.4m3heptanol.2	0.032	2weeks
a4-1-18-23	6	4-methyl-3-heptanol	0.48	pga	a4-1-18-23.4m3heptanol.2	0.011	2weeks
a4-1-18-23	7.2	4-methyl-3-heptanol	0.48	pga	a4-1-18-23.4m3heptanol.2	0.036	2weeks
a4-1-18-23	8.4	4-methyl-3-heptanol	0.48	pga	a4-1-18-23.4m3heptanol.2	0.091	2weeks
a4-1-18-23	9.6	4-methyl-3-heptanol	0.48	pga	a4-1-18-23.4m3heptanol.2	0.075	2weeks
a4-1-18-23	10.8	4-methyl-3-heptanol	0.48	pga	a4-1-18-23.4m3heptanol.2	-0.009	2weeks
a4-1-18-23	12	4-methyl-3-heptanol	0.48	pga	a4-1-18-23.4m3heptanol.2	-0.011	2weeks
a4-1-18-23	13.2	4-methyl-3-heptanol	0.48	pga	a4-1-18-23.4m3heptanol.2	0.049	2weeks
a4-1-18-23	14.4	4-methyl-3-heptanol	0.48	pga	a4-1-18-23.4m3heptanol.2	0.006	2weeks
a4-1-18-23	15.6	4-methyl-3-heptanol	0.48	pga	a4-1-18-23.4m3heptanol.2	-0.035	2weeks
a4-1-18-23	16.8	4-methyl-3-heptanol	0.48	pga	a4-1-18-23.4m3heptanol.2	-0.12	2weeks
a4-1-18-23	18	4-methyl-3-heptanol	0.48	pga	a4-1-18-23.4m3heptanol.2	-0.111	2weeks
a4-1-18-23	19.2	4-methyl-3-heptanol	0.48	pga	a4-1-18-23.4m3heptanol.2	-0.162	2weeks
a4-1-18-23	20.4	4-methyl-3-heptanol	0.48	pga	a4-1-18-23.4m3heptanol.2	-0.179	2weeks
a4-1-18-23	21.6	4-methyl-3-heptanol	0.48	pga	a4-1-18-23.4m3heptanol.2	-0.167	2weeks
a4-1-18-23	22.8	4-methyl-3-heptanol	0.48	pga	a4-1-18-23.4m3heptanol.2	-0.244	2weeks
a4-1-18-23	24	4-methyl-3-heptanol	0.48	pga	a4-1-18-23.4m3heptanol.2	-0.239	2weeks
a4-1-18-23	25.2	4-methyl-3-heptanol	0.48	pga	a4-1-18-23.4m3heptanol.2	-0.24	2weeks
a4-1-18-23	26.4	4-methyl-3-heptanol	0.48	pga	a4-1-18-23.4m3heptanol.2	-0.242	2weeks
a4-1-18-23	27.6	4-methyl-3-heptanol	0.48	pga	a4-1-18-23.4m3heptanol.2	-0.234	2weeks
a4-1-18-23	28.8	4-methyl-3-heptanol	0.48	pga	a4-1-18-23.4m3heptanol.2	-0.255	2weeks
a4-1-18-23	30	4-methyl-3-heptanol	0.48	pga	a4-1-18-23.4m3heptanol.2	-0.266	2weeks
a4-1-18-23	31.2	4-methyl-3-heptanol	0.48	pga	a4-1-18-23.4m3heptanol.2	-0.25	2weeks
a4-1-18-23	32.4	4-methyl-3-heptanol	0.48	pga	a4-1-18-23.4m3heptanol.2	-0.217	2weeks
a4-1-18-23	33.6	4-methyl-3-heptanol	0.48	pga	a4-1-18-23.4m3heptanol.2	-0.242	2weeks
a4-1-18-23	34.8	4-methyl-3-heptanol	0.48	pga	a4-1-18-23.4m3heptanol.2	-0.262	2weeks
a4-1-18-23	36	4-methyl-3-heptanol	0.48	pga	a4-1-18-23.4m3heptanol.2	-0.281	2weeks
a4-1-18-23	37.2	4-methyl-3-heptanol	0.48	pga	a4-1-18-23.4m3heptanol.2	-0.324	2weeks
a4-1-18-23	38.4	4-methyl-3-heptanol	0.48	pga	a4-1-18-23.4m3heptanol.2	-0.333	2weeks
a4-1-18-23	39.6	4-methyl-3-heptanol	0.48	pga	a4-1-18-23.4m3heptanol.2	-0.323	2weeks
a4-1-18-23	40.8	4-methyl-3-heptanol	0.48	pga	a4-1-18-23.4m3heptanol.2	-0.307	2weeks
a4-1-18-23	42	4-methyl-3-heptanol	0.48	pga	a4-1-18-23.4m3heptanol.2	-0.337	2weeks
a4-1-18-23	43.2	4-methyl-3-heptanol	0.48	pga	a4-1-18-23.4m3heptanol.2	-0.366	2weeks
a4-1-18-23	44.4	4-methyl-3-heptanol	0.48	pga	a4-1-18-23.4m3heptanol.2	-0.368	2weeks
a4-1-18-23	45.6	4-methyl-3-heptanol	0.48	pga	a4-1-18-23.4m3heptanol.2	-0.353	2weeks
a4-1-18-23	46.8	4-methyl-3-heptanol	0.48	pga	a4-1-18-23.4m3heptanol.2	-0.38	2weeks
a4-1-18-23	48	4-methyl-3-heptanol	0.48	pga	a4-1-18-23.4m3heptanol.2	-0.4	2weeks
a4-1-18-23	1.2	4-methyl-3-heptanol	0.48	pga	a4-1-18-23.4m3heptanol.3	0.179	2weeks
a4-1-18-23	2.4	4-methyl-3-heptanol	0.48	pga	a4-1-18-23.4m3heptanol.3	0.007	2weeks
a4-1-18-23	3.6	4-methyl-3-heptanol	0.48	pga	a4-1-18-23.4m3heptanol.3	-0.071	2weeks
a4-1-18-23	4.8	4-methyl-3-heptanol	0.48	pga	a4-1-18-23.4m3heptanol.3	-0.02	2weeks
a4-1-18-23	6	4-methyl-3-heptanol	0.48	pga	a4-1-18-23.4m3heptanol.3	-0.095	2weeks
a4-1-18-23	7.2	4-methyl-3-heptanol	0.48	pga	a4-1-18-23.4m3heptanol.3	-0.095	2weeks
a4-1-18-23	8.4	4-methyl-3-heptanol	0.48	pga	a4-1-18-23.4m3heptanol.3	-0.016	2weeks
a4-1-18-23	9.6	4-methyl-3-heptanol	0.48	pga	a4-1-18-23.4m3heptanol.3	0.086	2weeks
a4-1-18-23	10.8	4-methyl-3-heptanol	0.48	pga	a4-1-18-23.4m3heptanol.3	0.102	2weeks
a4-1-18-23	12	4-methyl-3-heptanol	0.48	pga	a4-1-18-23.4m3heptanol.3	0.062	2weeks
a4-1-18-23	13.2	4-methyl-3-heptanol	0.48	pga	a4-1-18-23.4m3heptanol.3	0.129	2weeks
a4-1-18-23	14.4	4-methyl-3-heptanol	0.48	pga	a4-1-18-23.4m3heptanol.3	0.126	2weeks
a4-1-18-23	15.6	4-methyl-3-heptanol	0.48	pga	a4-1-18-23.4m3heptanol.3	0.161	2weeks
a4-1-18-23	16.8	4-methyl-3-heptanol	0.48	pga	a4-1-18-23.4m3heptanol.3	0.259	2weeks
a4-1-18-23	18	4-methyl-3-heptanol	0.48	pga	a4-1-18-23.4m3heptanol.3	0.14	2weeks
a4-1-18-23	19.2	4-methyl-3-heptanol	0.48	pga	a4-1-18-23.4m3heptanol.3	0.18	2weeks
a4-1-18-23	20.4	4-methyl-3-heptanol	0.48	pga	a4-1-18-23.4m3heptanol.3	0.092	2weeks
a4-1-18-23	21.6	4-methyl-3-heptanol	0.48	pga	a4-1-18-23.4m3heptanol.3	0.134	2weeks
a4-1-18-23	22.8	4-methyl-3-heptanol	0.48	pga	a4-1-18-23.4m3heptanol.3	0.098	2weeks
a4-1-18-23	24	4-methyl-3-heptanol	0.48	pga	a4-1-18-23.4m3heptanol.3	0.029	2weeks
a4-1-18-23	25.2	4-methyl-3-heptanol	0.48	pga	a4-1-18-23.4m3heptanol.3	0.005	2weeks
a4-1-18-23	26.4	4-methyl-3-heptanol	0.48	pga	a4-1-18-23.4m3heptanol.3	-0.0003226	2weeks
a4-1-18-23	27.6	4-methyl-3-heptanol	0.48	pga	a4-1-18-23.4m3heptanol.3	-0.022	2weeks
a4-1-18-23	28.8	4-methyl-3-heptanol	0.48	pga	a4-1-18-23.4m3heptanol.3	-0.03	2weeks
a4-1-18-23	30	4-methyl-3-heptanol	0.48	pga	a4-1-18-23.4m3heptanol.3	-0.015	2weeks
a4-1-18-23	31.2	4-methyl-3-heptanol	0.48	pga	a4-1-18-23.4m3heptanol.3	-0.042	2weeks
a4-1-18-23	32.4	4-methyl-3-heptanol	0.48	pga	a4-1-18-23.4m3heptanol.3	-0.076	2weeks
a4-1-18-23	33.6	4-methyl-3-heptanol	0.48	pga	a4-1-18-23.4m3heptanol.3	-0.067	2weeks
a4-1-18-23	34.8	4-methyl-3-heptanol	0.48	pga	a4-1-18-23.4m3heptanol.3	-0.054	2weeks
a4-1-18-23	36	4-methyl-3-heptanol	0.48	pga	a4-1-18-23.4m3heptanol.3	-0.03	2weeks
a4-1-18-23	37.2	4-methyl-3-heptanol	0.48	pga	a4-1-18-23.4m3heptanol.3	-0.071	2weeks
a4-1-18-23	38.4	4-methyl-3-heptanol	0.48	pga	a4-1-18-23.4m3heptanol.3	-0.084	2weeks
a4-1-18-23	39.6	4-methyl-3-heptanol	0.48	pga	a4-1-18-23.4m3heptanol.3	-0.102	2weeks
a4-1-18-23	40.8	4-methyl-3-heptanol	0.48	pga	a4-1-18-23.4m3heptanol.3	-0.174	2weeks
a4-1-18-23	42	4-methyl-3-heptanol	0.48	pga	a4-1-18-23.4m3heptanol.3	-0.081	2weeks
a4-1-18-23	43.2	4-methyl-3-heptanol	0.48	pga	a4-1-18-23.4m3heptanol.3	-0.178	2weeks
a4-1-18-23	44.4	4-methyl-3-heptanol	0.48	pga	a4-1-18-23.4m3heptanol.3	-0.127	2weeks
a4-1-18-23	45.6	4-methyl-3-heptanol	0.48	pga	a4-1-18-23.4m3heptanol.3	-0.133	2weeks
a4-1-18-23	46.8	4-methyl-3-heptanol	0.48	pga	a4-1-18-23.4m3heptanol.3	-0.099	2weeks
a4-1-18-23	48	4-methyl-3-heptanol	0.48	pga	a4-1-18-23.4m3heptanol.3	-0.189	2weeks
a1-1-20-23	1.2	4-methyl-3-heptanone	0.48	pgb	a1-1-20-23.4m3heptanone.1	0.056	2weeks
a1-1-20-23	2.4	4-methyl-3-heptanone	0.48	pgb	a1-1-20-23.4m3heptanone.1	-0.102	2weeks
a1-1-20-23	3.6	4-methyl-3-heptanone	0.48	pgb	a1-1-20-23.4m3heptanone.1	-0.159	2weeks
a1-1-20-23	4.8	4-methyl-3-heptanone	0.48	pgb	a1-1-20-23.4m3heptanone.1	0.034	2weeks
a1-1-20-23	6	4-methyl-3-heptanone	0.48	pgb	a1-1-20-23.4m3heptanone.1	0.171	2weeks
a1-1-20-23	7.2	4-methyl-3-heptanone	0.48	pgb	a1-1-20-23.4m3heptanone.1	0.545	2weeks
a1-1-20-23	8.4	4-methyl-3-heptanone	0.48	pgb	a1-1-20-23.4m3heptanone.1	1.014	2weeks
a1-1-20-23	9.6	4-methyl-3-heptanone	0.48	pgb	a1-1-20-23.4m3heptanone.1	1.329	2weeks
a1-1-20-23	10.8	4-methyl-3-heptanone	0.48	pgb	a1-1-20-23.4m3heptanone.1	0.973	2weeks
a1-1-20-23	12	4-methyl-3-heptanone	0.48	pgb	a1-1-20-23.4m3heptanone.1	0.504	2weeks
a1-1-20-23	13.2	4-methyl-3-heptanone	0.48	pgb	a1-1-20-23.4m3heptanone.1	0.752	2weeks
a1-1-20-23	14.4	4-methyl-3-heptanone	0.48	pgb	a1-1-20-23.4m3heptanone.1	0.298	2weeks
a1-1-20-23	15.6	4-methyl-3-heptanone	0.48	pgb	a1-1-20-23.4m3heptanone.1	0.25	2weeks
a1-1-20-23	16.8	4-methyl-3-heptanone	0.48	pgb	a1-1-20-23.4m3heptanone.1	0.155	2weeks
a1-1-20-23	18	4-methyl-3-heptanone	0.48	pgb	a1-1-20-23.4m3heptanone.1	0.093	2weeks
a1-1-20-23	19.2	4-methyl-3-heptanone	0.48	pgb	a1-1-20-23.4m3heptanone.1	0.182	2weeks
a1-1-20-23	20.4	4-methyl-3-heptanone	0.48	pgb	a1-1-20-23.4m3heptanone.1	0.059	2weeks
a1-1-20-23	21.6	4-methyl-3-heptanone	0.48	pgb	a1-1-20-23.4m3heptanone.1	-0.0007717	2weeks
a1-1-20-23	22.8	4-methyl-3-heptanone	0.48	pgb	a1-1-20-23.4m3heptanone.1	0.444	2weeks
a1-1-20-23	24	4-methyl-3-heptanone	0.48	pgb	a1-1-20-23.4m3heptanone.1	0.192	2weeks
a1-1-20-23	25.2	4-methyl-3-heptanone	0.48	pgb	a1-1-20-23.4m3heptanone.1	0.199	2weeks
a1-1-20-23	26.4	4-methyl-3-heptanone	0.48	pgb	a1-1-20-23.4m3heptanone.1	0.364	2weeks
a1-1-20-23	27.6	4-methyl-3-heptanone	0.48	pgb	a1-1-20-23.4m3heptanone.1	0.482	2weeks
a1-1-20-23	28.8	4-methyl-3-heptanone	0.48	pgb	a1-1-20-23.4m3heptanone.1	0.534	2weeks
a1-1-20-23	30	4-methyl-3-heptanone	0.48	pgb	a1-1-20-23.4m3heptanone.1	0.459	2weeks
a1-1-20-23	31.2	4-methyl-3-heptanone	0.48	pgb	a1-1-20-23.4m3heptanone.1	0.321	2weeks
a1-1-20-23	32.4	4-methyl-3-heptanone	0.48	pgb	a1-1-20-23.4m3heptanone.1	-0.124	2weeks
a1-1-20-23	33.6	4-methyl-3-heptanone	0.48	pgb	a1-1-20-23.4m3heptanone.1	-0.109	2weeks
a1-1-20-23	34.8	4-methyl-3-heptanone	0.48	pgb	a1-1-20-23.4m3heptanone.1	0.121	2weeks
a1-1-20-23	36	4-methyl-3-heptanone	0.48	pgb	a1-1-20-23.4m3heptanone.1	0.017	2weeks
a1-1-20-23	37.2	4-methyl-3-heptanone	0.48	pgb	a1-1-20-23.4m3heptanone.1	-0.015	2weeks
a1-1-20-23	38.4	4-methyl-3-heptanone	0.48	pgb	a1-1-20-23.4m3heptanone.1	-0.027	2weeks
a1-1-20-23	39.6	4-methyl-3-heptanone	0.48	pgb	a1-1-20-23.4m3heptanone.1	0.303	2weeks
a1-1-20-23	40.8	4-methyl-3-heptanone	0.48	pgb	a1-1-20-23.4m3heptanone.1	-0.147	2weeks
a1-1-20-23	42	4-methyl-3-heptanone	0.48	pgb	a1-1-20-23.4m3heptanone.1	-0.086	2weeks
a1-1-20-23	43.2	4-methyl-3-heptanone	0.48	pgb	a1-1-20-23.4m3heptanone.1	-0.003	2weeks
a1-1-20-23	44.4	4-methyl-3-heptanone	0.48	pgb	a1-1-20-23.4m3heptanone.1	0.068	2weeks
a1-1-20-23	45.6	4-methyl-3-heptanone	0.48	pgb	a1-1-20-23.4m3heptanone.1	-0.05	2weeks
a1-1-20-23	46.8	4-methyl-3-heptanone	0.48	pgb	a1-1-20-23.4m3heptanone.1	-0.243	2weeks
a1-1-20-23	48	4-methyl-3-heptanone	0.48	pgb	a1-1-20-23.4m3heptanone.1	-0.155	2weeks
a1-1-20-23	1.2	4-methyl-3-heptanone	0.48	pgb	a1-1-20-23.4m3heptanone.2	0.062	2weeks
a1-1-20-23	2.4	4-methyl-3-heptanone	0.48	pgb	a1-1-20-23.4m3heptanone.2	-0.086	2weeks
a1-1-20-23	3.6	4-methyl-3-heptanone	0.48	pgb	a1-1-20-23.4m3heptanone.2	-0.028	2weeks
a1-1-20-23	4.8	4-methyl-3-heptanone	0.48	pgb	a1-1-20-23.4m3heptanone.2	0.015	2weeks
a1-1-20-23	6	4-methyl-3-heptanone	0.48	pgb	a1-1-20-23.4m3heptanone.2	0.037	2weeks
a1-1-20-23	7.2	4-methyl-3-heptanone	0.48	pgb	a1-1-20-23.4m3heptanone.2	0.066	2weeks
a1-1-20-23	8.4	4-methyl-3-heptanone	0.48	pgb	a1-1-20-23.4m3heptanone.2	0.282	2weeks
a1-1-20-23	9.6	4-methyl-3-heptanone	0.48	pgb	a1-1-20-23.4m3heptanone.2	0.665	2weeks
a1-1-20-23	10.8	4-methyl-3-heptanone	0.48	pgb	a1-1-20-23.4m3heptanone.2	0.698	2weeks
a1-1-20-23	12	4-methyl-3-heptanone	0.48	pgb	a1-1-20-23.4m3heptanone.2	1.011	2weeks
a1-1-20-23	13.2	4-methyl-3-heptanone	0.48	pgb	a1-1-20-23.4m3heptanone.2	0.93	2weeks
a1-1-20-23	14.4	4-methyl-3-heptanone	0.48	pgb	a1-1-20-23.4m3heptanone.2	0.644	2weeks
a1-1-20-23	15.6	4-methyl-3-heptanone	0.48	pgb	a1-1-20-23.4m3heptanone.2	0.958	2weeks
a1-1-20-23	16.8	4-methyl-3-heptanone	0.48	pgb	a1-1-20-23.4m3heptanone.2	0.955	2weeks
a1-1-20-23	18	4-methyl-3-heptanone	0.48	pgb	a1-1-20-23.4m3heptanone.2	0.638	2weeks
a1-1-20-23	19.2	4-methyl-3-heptanone	0.48	pgb	a1-1-20-23.4m3heptanone.2	0.6	2weeks
a1-1-20-23	20.4	4-methyl-3-heptanone	0.48	pgb	a1-1-20-23.4m3heptanone.2	0.441	2weeks
a1-1-20-23	21.6	4-methyl-3-heptanone	0.48	pgb	a1-1-20-23.4m3heptanone.2	0.437	2weeks
a1-1-20-23	22.8	4-methyl-3-heptanone	0.48	pgb	a1-1-20-23.4m3heptanone.2	0.466	2weeks
a1-1-20-23	24	4-methyl-3-heptanone	0.48	pgb	a1-1-20-23.4m3heptanone.2	0.439	2weeks
a1-1-20-23	25.2	4-methyl-3-heptanone	0.48	pgb	a1-1-20-23.4m3heptanone.2	0.156	2weeks
a1-1-20-23	26.4	4-methyl-3-heptanone	0.48	pgb	a1-1-20-23.4m3heptanone.2	0.377	2weeks
a1-1-20-23	27.6	4-methyl-3-heptanone	0.48	pgb	a1-1-20-23.4m3heptanone.2	0.263	2weeks
a1-1-20-23	28.8	4-methyl-3-heptanone	0.48	pgb	a1-1-20-23.4m3heptanone.2	0.038	2weeks
a1-1-20-23	30	4-methyl-3-heptanone	0.48	pgb	a1-1-20-23.4m3heptanone.2	0.191	2weeks
a1-1-20-23	31.2	4-methyl-3-heptanone	0.48	pgb	a1-1-20-23.4m3heptanone.2	0.216	2weeks
a1-1-20-23	32.4	4-methyl-3-heptanone	0.48	pgb	a1-1-20-23.4m3heptanone.2	-0.065	2weeks
a1-1-20-23	33.6	4-methyl-3-heptanone	0.48	pgb	a1-1-20-23.4m3heptanone.2	0.032	2weeks
a1-1-20-23	34.8	4-methyl-3-heptanone	0.48	pgb	a1-1-20-23.4m3heptanone.2	-0.014	2weeks
a1-1-20-23	36	4-methyl-3-heptanone	0.48	pgb	a1-1-20-23.4m3heptanone.2	-0.145	2weeks
a1-1-20-23	37.2	4-methyl-3-heptanone	0.48	pgb	a1-1-20-23.4m3heptanone.2	0.011	2weeks
a1-1-20-23	38.4	4-methyl-3-heptanone	0.48	pgb	a1-1-20-23.4m3heptanone.2	-0.103	2weeks
a1-1-20-23	39.6	4-methyl-3-heptanone	0.48	pgb	a1-1-20-23.4m3heptanone.2	-0.047	2weeks
a1-1-20-23	40.8	4-methyl-3-heptanone	0.48	pgb	a1-1-20-23.4m3heptanone.2	-0.252	2weeks
a1-1-20-23	42	4-methyl-3-heptanone	0.48	pgb	a1-1-20-23.4m3heptanone.2	-0.111	2weeks
a1-1-20-23	43.2	4-methyl-3-heptanone	0.48	pgb	a1-1-20-23.4m3heptanone.2	-0.103	2weeks
a1-1-20-23	44.4	4-methyl-3-heptanone	0.48	pgb	a1-1-20-23.4m3heptanone.2	-0.278	2weeks
a1-1-20-23	45.6	4-methyl-3-heptanone	0.48	pgb	a1-1-20-23.4m3heptanone.2	-0.272	2weeks
a1-1-20-23	46.8	4-methyl-3-heptanone	0.48	pgb	a1-1-20-23.4m3heptanone.2	-0.153	2weeks
a1-1-20-23	48	4-methyl-3-heptanone	0.48	pgb	a1-1-20-23.4m3heptanone.2	-0.17	2weeks
a1-1-20-23	1.2	4-methyl-3-heptanone	0.48	pgb	a1-1-20-23.4m3heptanone.3	0.168	2weeks
a1-1-20-23	2.4	4-methyl-3-heptanone	0.48	pgb	a1-1-20-23.4m3heptanone.3	0.073	2weeks
a1-1-20-23	3.6	4-methyl-3-heptanone	0.48	pgb	a1-1-20-23.4m3heptanone.3	-0.171	2weeks
a1-1-20-23	4.8	4-methyl-3-heptanone	0.48	pgb	a1-1-20-23.4m3heptanone.3	-0.176	2weeks
a1-1-20-23	6	4-methyl-3-heptanone	0.48	pgb	a1-1-20-23.4m3heptanone.3	0.106	2weeks
a1-1-20-23	7.2	4-methyl-3-heptanone	0.48	pgb	a1-1-20-23.4m3heptanone.3	0.114	2weeks
a1-1-20-23	8.4	4-methyl-3-heptanone	0.48	pgb	a1-1-20-23.4m3heptanone.3	0.431	2weeks
a1-1-20-23	9.6	4-methyl-3-heptanone	0.48	pgb	a1-1-20-23.4m3heptanone.3	1.281	2weeks
a1-1-20-23	10.8	4-methyl-3-heptanone	0.48	pgb	a1-1-20-23.4m3heptanone.3	1.114	2weeks
a1-1-20-23	12	4-methyl-3-heptanone	0.48	pgb	a1-1-20-23.4m3heptanone.3	0.89	2weeks
a1-1-20-23	13.2	4-methyl-3-heptanone	0.48	pgb	a1-1-20-23.4m3heptanone.3	1.341	2weeks
a1-1-20-23	14.4	4-methyl-3-heptanone	0.48	pgb	a1-1-20-23.4m3heptanone.3	0.712	2weeks
a1-1-20-23	15.6	4-methyl-3-heptanone	0.48	pgb	a1-1-20-23.4m3heptanone.3	1.11	2weeks
a1-1-20-23	16.8	4-methyl-3-heptanone	0.48	pgb	a1-1-20-23.4m3heptanone.3	1.004	2weeks
a1-1-20-23	18	4-methyl-3-heptanone	0.48	pgb	a1-1-20-23.4m3heptanone.3	1.15	2weeks
a1-1-20-23	19.2	4-methyl-3-heptanone	0.48	pgb	a1-1-20-23.4m3heptanone.3	1.241	2weeks
a1-1-20-23	20.4	4-methyl-3-heptanone	0.48	pgb	a1-1-20-23.4m3heptanone.3	0.987	2weeks
a1-1-20-23	21.6	4-methyl-3-heptanone	0.48	pgb	a1-1-20-23.4m3heptanone.3	0.731	2weeks
a1-1-20-23	22.8	4-methyl-3-heptanone	0.48	pgb	a1-1-20-23.4m3heptanone.3	0.458	2weeks
a1-1-20-23	24	4-methyl-3-heptanone	0.48	pgb	a1-1-20-23.4m3heptanone.3	0.909	2weeks
a1-1-20-23	25.2	4-methyl-3-heptanone	0.48	pgb	a1-1-20-23.4m3heptanone.3	0.567	2weeks
a1-1-20-23	26.4	4-methyl-3-heptanone	0.48	pgb	a1-1-20-23.4m3heptanone.3	0.905	2weeks
a1-1-20-23	27.6	4-methyl-3-heptanone	0.48	pgb	a1-1-20-23.4m3heptanone.3	0.522	2weeks
a1-1-20-23	28.8	4-methyl-3-heptanone	0.48	pgb	a1-1-20-23.4m3heptanone.3	0.436	2weeks
a1-1-20-23	30	4-methyl-3-heptanone	0.48	pgb	a1-1-20-23.4m3heptanone.3	0.208	2weeks
a1-1-20-23	31.2	4-methyl-3-heptanone	0.48	pgb	a1-1-20-23.4m3heptanone.3	0.276	2weeks
a1-1-20-23	32.4	4-methyl-3-heptanone	0.48	pgb	a1-1-20-23.4m3heptanone.3	0.319	2weeks
a1-1-20-23	33.6	4-methyl-3-heptanone	0.48	pgb	a1-1-20-23.4m3heptanone.3	0.267	2weeks
a1-1-20-23	34.8	4-methyl-3-heptanone	0.48	pgb	a1-1-20-23.4m3heptanone.3	0.215	2weeks
a1-1-20-23	36	4-methyl-3-heptanone	0.48	pgb	a1-1-20-23.4m3heptanone.3	0.228	2weeks
a1-1-20-23	37.2	4-methyl-3-heptanone	0.48	pgb	a1-1-20-23.4m3heptanone.3	-0.083	2weeks
a1-1-20-23	38.4	4-methyl-3-heptanone	0.48	pgb	a1-1-20-23.4m3heptanone.3	0.216	2weeks
a1-1-20-23	39.6	4-methyl-3-heptanone	0.48	pgb	a1-1-20-23.4m3heptanone.3	-0.066	2weeks
a1-1-20-23	40.8	4-methyl-3-heptanone	0.48	pgb	a1-1-20-23.4m3heptanone.3	-0.079	2weeks
a1-1-20-23	42	4-methyl-3-heptanone	0.48	pgb	a1-1-20-23.4m3heptanone.3	0.159	2weeks
a1-1-20-23	43.2	4-methyl-3-heptanone	0.48	pgb	a1-1-20-23.4m3heptanone.3	0.041	2weeks
a1-1-20-23	44.4	4-methyl-3-heptanone	0.48	pgb	a1-1-20-23.4m3heptanone.3	-0.085	2weeks
a1-1-20-23	45.6	4-methyl-3-heptanone	0.48	pgb	a1-1-20-23.4m3heptanone.3	-0.097	2weeks
a1-1-20-23	46.8	4-methyl-3-heptanone	0.48	pgb	a1-1-20-23.4m3heptanone.3	-0.051	2weeks
a1-1-20-23	48	4-methyl-3-heptanone	0.48	pgb	a1-1-20-23.4m3heptanone.3	-0.198	2weeks
a1-1-20-23	1.2	4-methyl-3-heptanol	0.48	pgb	a1-1-20-23.4m3heptanol.1	0.255	2weeks
a1-1-20-23	2.4	4-methyl-3-heptanol	0.48	pgb	a1-1-20-23.4m3heptanol.1	-0.06	2weeks
a1-1-20-23	3.6	4-methyl-3-heptanol	0.48	pgb	a1-1-20-23.4m3heptanol.1	-0.009	2weeks
a1-1-20-23	4.8	4-methyl-3-heptanol	0.48	pgb	a1-1-20-23.4m3heptanol.1	-0.05	2weeks
a1-1-20-23	6	4-methyl-3-heptanol	0.48	pgb	a1-1-20-23.4m3heptanol.1	-0.136	2weeks
a1-1-20-23	7.2	4-methyl-3-heptanol	0.48	pgb	a1-1-20-23.4m3heptanol.1	-0.143	2weeks
a1-1-20-23	8.4	4-methyl-3-heptanol	0.48	pgb	a1-1-20-23.4m3heptanol.1	-0.021	2weeks
a1-1-20-23	9.6	4-methyl-3-heptanol	0.48	pgb	a1-1-20-23.4m3heptanol.1	0.565	2weeks
a1-1-20-23	10.8	4-methyl-3-heptanol	0.48	pgb	a1-1-20-23.4m3heptanol.1	0.722	2weeks
a1-1-20-23	12	4-methyl-3-heptanol	0.48	pgb	a1-1-20-23.4m3heptanol.1	0.559	2weeks
a1-1-20-23	13.2	4-methyl-3-heptanol	0.48	pgb	a1-1-20-23.4m3heptanol.1	0.354	2weeks
a1-1-20-23	14.4	4-methyl-3-heptanol	0.48	pgb	a1-1-20-23.4m3heptanol.1	0.489	2weeks
a1-1-20-23	15.6	4-methyl-3-heptanol	0.48	pgb	a1-1-20-23.4m3heptanol.1	0.663	2weeks
a1-1-20-23	16.8	4-methyl-3-heptanol	0.48	pgb	a1-1-20-23.4m3heptanol.1	0.33	2weeks
a1-1-20-23	18	4-methyl-3-heptanol	0.48	pgb	a1-1-20-23.4m3heptanol.1	0.801	2weeks
a1-1-20-23	19.2	4-methyl-3-heptanol	0.48	pgb	a1-1-20-23.4m3heptanol.1	0.349	2weeks
a1-1-20-23	20.4	4-methyl-3-heptanol	0.48	pgb	a1-1-20-23.4m3heptanol.1	0.575	2weeks
a1-1-20-23	21.6	4-methyl-3-heptanol	0.48	pgb	a1-1-20-23.4m3heptanol.1	0.446	2weeks
a1-1-20-23	22.8	4-methyl-3-heptanol	0.48	pgb	a1-1-20-23.4m3heptanol.1	0.357	2weeks
a1-1-20-23	24	4-methyl-3-heptanol	0.48	pgb	a1-1-20-23.4m3heptanol.1	0.193	2weeks
a1-1-20-23	25.2	4-methyl-3-heptanol	0.48	pgb	a1-1-20-23.4m3heptanol.1	0.165	2weeks
a1-1-20-23	26.4	4-methyl-3-heptanol	0.48	pgb	a1-1-20-23.4m3heptanol.1	0.277	2weeks
a1-1-20-23	27.6	4-methyl-3-heptanol	0.48	pgb	a1-1-20-23.4m3heptanol.1	0.361	2weeks
a1-1-20-23	28.8	4-methyl-3-heptanol	0.48	pgb	a1-1-20-23.4m3heptanol.1	0.166	2weeks
a1-1-20-23	30	4-methyl-3-heptanol	0.48	pgb	a1-1-20-23.4m3heptanol.1	0.021	2weeks
a1-1-20-23	31.2	4-methyl-3-heptanol	0.48	pgb	a1-1-20-23.4m3heptanol.1	0.051	2weeks
a1-1-20-23	32.4	4-methyl-3-heptanol	0.48	pgb	a1-1-20-23.4m3heptanol.1	-0.071	2weeks
a1-1-20-23	33.6	4-methyl-3-heptanol	0.48	pgb	a1-1-20-23.4m3heptanol.1	0.076	2weeks
a1-1-20-23	34.8	4-methyl-3-heptanol	0.48	pgb	a1-1-20-23.4m3heptanol.1	-0.041	2weeks
a1-1-20-23	36	4-methyl-3-heptanol	0.48	pgb	a1-1-20-23.4m3heptanol.1	0.017	2weeks
a1-1-20-23	37.2	4-methyl-3-heptanol	0.48	pgb	a1-1-20-23.4m3heptanol.1	0.135	2weeks
a1-1-20-23	38.4	4-methyl-3-heptanol	0.48	pgb	a1-1-20-23.4m3heptanol.1	-0.085	2weeks
a1-1-20-23	39.6	4-methyl-3-heptanol	0.48	pgb	a1-1-20-23.4m3heptanol.1	0.052	2weeks
a1-1-20-23	40.8	4-methyl-3-heptanol	0.48	pgb	a1-1-20-23.4m3heptanol.1	-0.077	2weeks
a1-1-20-23	42	4-methyl-3-heptanol	0.48	pgb	a1-1-20-23.4m3heptanol.1	-0.053	2weeks
a1-1-20-23	43.2	4-methyl-3-heptanol	0.48	pgb	a1-1-20-23.4m3heptanol.1	-0.039	2weeks
a1-1-20-23	44.4	4-methyl-3-heptanol	0.48	pgb	a1-1-20-23.4m3heptanol.1	-0.274	2weeks
a1-1-20-23	45.6	4-methyl-3-heptanol	0.48	pgb	a1-1-20-23.4m3heptanol.1	-0.292	2weeks
a1-1-20-23	46.8	4-methyl-3-heptanol	0.48	pgb	a1-1-20-23.4m3heptanol.1	-0.215	2weeks
a1-1-20-23	48	4-methyl-3-heptanol	0.48	pgb	a1-1-20-23.4m3heptanol.1	-0.218	2weeks
a1-1-20-23	1.2	4-methyl-3-heptanol	0.48	pgb	a1-1-20-23.4m3heptanol.2	0.01	2weeks
a1-1-20-23	2.4	4-methyl-3-heptanol	0.48	pgb	a1-1-20-23.4m3heptanol.2	-0.073	2weeks
a1-1-20-23	3.6	4-methyl-3-heptanol	0.48	pgb	a1-1-20-23.4m3heptanol.2	0.121	2weeks
a1-1-20-23	4.8	4-methyl-3-heptanol	0.48	pgb	a1-1-20-23.4m3heptanol.2	-0.06	2weeks
a1-1-20-23	6	4-methyl-3-heptanol	0.48	pgb	a1-1-20-23.4m3heptanol.2	0.0008346	2weeks
a1-1-20-23	7.2	4-methyl-3-heptanol	0.48	pgb	a1-1-20-23.4m3heptanol.2	0.054	2weeks
a1-1-20-23	8.4	4-methyl-3-heptanol	0.48	pgb	a1-1-20-23.4m3heptanol.2	0.392	2weeks
a1-1-20-23	9.6	4-methyl-3-heptanol	0.48	pgb	a1-1-20-23.4m3heptanol.2	0.421	2weeks
a1-1-20-23	10.8	4-methyl-3-heptanol	0.48	pgb	a1-1-20-23.4m3heptanol.2	0.537	2weeks
a1-1-20-23	12	4-methyl-3-heptanol	0.48	pgb	a1-1-20-23.4m3heptanol.2	0.185	2weeks
a1-1-20-23	13.2	4-methyl-3-heptanol	0.48	pgb	a1-1-20-23.4m3heptanol.2	0.208	2weeks
a1-1-20-23	14.4	4-methyl-3-heptanol	0.48	pgb	a1-1-20-23.4m3heptanol.2	0.983	2weeks
a1-1-20-23	15.6	4-methyl-3-heptanol	0.48	pgb	a1-1-20-23.4m3heptanol.2	0.268	2weeks
a1-1-20-23	16.8	4-methyl-3-heptanol	0.48	pgb	a1-1-20-23.4m3heptanol.2	0.587	2weeks
a1-1-20-23	18	4-methyl-3-heptanol	0.48	pgb	a1-1-20-23.4m3heptanol.2	0.514	2weeks
a1-1-20-23	19.2	4-methyl-3-heptanol	0.48	pgb	a1-1-20-23.4m3heptanol.2	0.504	2weeks
a1-1-20-23	20.4	4-methyl-3-heptanol	0.48	pgb	a1-1-20-23.4m3heptanol.2	0.57	2weeks
a1-1-20-23	21.6	4-methyl-3-heptanol	0.48	pgb	a1-1-20-23.4m3heptanol.2	0.449	2weeks
a1-1-20-23	22.8	4-methyl-3-heptanol	0.48	pgb	a1-1-20-23.4m3heptanol.2	0.62	2weeks
a1-1-20-23	24	4-methyl-3-heptanol	0.48	pgb	a1-1-20-23.4m3heptanol.2	0.547	2weeks
a1-1-20-23	25.2	4-methyl-3-heptanol	0.48	pgb	a1-1-20-23.4m3heptanol.2	0.142	2weeks
a1-1-20-23	26.4	4-methyl-3-heptanol	0.48	pgb	a1-1-20-23.4m3heptanol.2	0.263	2weeks
a1-1-20-23	27.6	4-methyl-3-heptanol	0.48	pgb	a1-1-20-23.4m3heptanol.2	0.284	2weeks
a1-1-20-23	28.8	4-methyl-3-heptanol	0.48	pgb	a1-1-20-23.4m3heptanol.2	0.398	2weeks
a1-1-20-23	30	4-methyl-3-heptanol	0.48	pgb	a1-1-20-23.4m3heptanol.2	0.515	2weeks
a1-1-20-23	31.2	4-methyl-3-heptanol	0.48	pgb	a1-1-20-23.4m3heptanol.2	0.476	2weeks
a1-1-20-23	32.4	4-methyl-3-heptanol	0.48	pgb	a1-1-20-23.4m3heptanol.2	0.074	2weeks
a1-1-20-23	33.6	4-methyl-3-heptanol	0.48	pgb	a1-1-20-23.4m3heptanol.2	0.232	2weeks
a1-1-20-23	34.8	4-methyl-3-heptanol	0.48	pgb	a1-1-20-23.4m3heptanol.2	0.447	2weeks
a1-1-20-23	36	4-methyl-3-heptanol	0.48	pgb	a1-1-20-23.4m3heptanol.2	0.561	2weeks
a1-1-20-23	37.2	4-methyl-3-heptanol	0.48	pgb	a1-1-20-23.4m3heptanol.2	0.199	2weeks
a1-1-20-23	38.4	4-methyl-3-heptanol	0.48	pgb	a1-1-20-23.4m3heptanol.2	0.42	2weeks
a1-1-20-23	39.6	4-methyl-3-heptanol	0.48	pgb	a1-1-20-23.4m3heptanol.2	0.417	2weeks
a1-1-20-23	40.8	4-methyl-3-heptanol	0.48	pgb	a1-1-20-23.4m3heptanol.2	-0.052	2weeks
a1-1-20-23	42	4-methyl-3-heptanol	0.48	pgb	a1-1-20-23.4m3heptanol.2	0.216	2weeks
a1-1-20-23	43.2	4-methyl-3-heptanol	0.48	pgb	a1-1-20-23.4m3heptanol.2	-0.1	2weeks
a1-1-20-23	44.4	4-methyl-3-heptanol	0.48	pgb	a1-1-20-23.4m3heptanol.2	-0.128	2weeks
a1-1-20-23	45.6	4-methyl-3-heptanol	0.48	pgb	a1-1-20-23.4m3heptanol.2	-0.176	2weeks
a1-1-20-23	46.8	4-methyl-3-heptanol	0.48	pgb	a1-1-20-23.4m3heptanol.2	-0.172	2weeks
a1-1-20-23	48	4-methyl-3-heptanol	0.48	pgb	a1-1-20-23.4m3heptanol.2	-0.101	2weeks
a1-1-20-23	1.2	4-methyl-3-heptanol	0.48	pgb	a1-1-20-23.4m3heptanol.3	0.427	2weeks
a1-1-20-23	2.4	4-methyl-3-heptanol	0.48	pgb	a1-1-20-23.4m3heptanol.3	-0.119	2weeks
a1-1-20-23	3.6	4-methyl-3-heptanol	0.48	pgb	a1-1-20-23.4m3heptanol.3	-0.041	2weeks
a1-1-20-23	4.8	4-methyl-3-heptanol	0.48	pgb	a1-1-20-23.4m3heptanol.3	-0.06	2weeks
a1-1-20-23	6	4-methyl-3-heptanol	0.48	pgb	a1-1-20-23.4m3heptanol.3	-0.207	2weeks
a1-1-20-23	7.2	4-methyl-3-heptanol	0.48	pgb	a1-1-20-23.4m3heptanol.3	-0.077	2weeks
a1-1-20-23	8.4	4-methyl-3-heptanol	0.48	pgb	a1-1-20-23.4m3heptanol.3	-0.043	2weeks
a1-1-20-23	9.6	4-methyl-3-heptanol	0.48	pgb	a1-1-20-23.4m3heptanol.3	0.346	2weeks
a1-1-20-23	10.8	4-methyl-3-heptanol	0.48	pgb	a1-1-20-23.4m3heptanol.3	0.64	2weeks
a1-1-20-23	12	4-methyl-3-heptanol	0.48	pgb	a1-1-20-23.4m3heptanol.3	0.619	2weeks
a1-1-20-23	13.2	4-methyl-3-heptanol	0.48	pgb	a1-1-20-23.4m3heptanol.3	0.208	2weeks
a1-1-20-23	14.4	4-methyl-3-heptanol	0.48	pgb	a1-1-20-23.4m3heptanol.3	-0.117	2weeks
a1-1-20-23	15.6	4-methyl-3-heptanol	0.48	pgb	a1-1-20-23.4m3heptanol.3	-0.144	2weeks
a1-1-20-23	16.8	4-methyl-3-heptanol	0.48	pgb	a1-1-20-23.4m3heptanol.3	0.291	2weeks
a1-1-20-23	18	4-methyl-3-heptanol	0.48	pgb	a1-1-20-23.4m3heptanol.3	0.104	2weeks
a1-1-20-23	19.2	4-methyl-3-heptanol	0.48	pgb	a1-1-20-23.4m3heptanol.3	0.104	2weeks
a1-1-20-23	20.4	4-methyl-3-heptanol	0.48	pgb	a1-1-20-23.4m3heptanol.3	-0.185	2weeks
a1-1-20-23	21.6	4-methyl-3-heptanol	0.48	pgb	a1-1-20-23.4m3heptanol.3	-0.137	2weeks
a1-1-20-23	22.8	4-methyl-3-heptanol	0.48	pgb	a1-1-20-23.4m3heptanol.3	0.056	2weeks
a1-1-20-23	24	4-methyl-3-heptanol	0.48	pgb	a1-1-20-23.4m3heptanol.3	0.066	2weeks
a1-1-20-23	25.2	4-methyl-3-heptanol	0.48	pgb	a1-1-20-23.4m3heptanol.3	-0.256	2weeks
a1-1-20-23	26.4	4-methyl-3-heptanol	0.48	pgb	a1-1-20-23.4m3heptanol.3	-0.025	2weeks
a1-1-20-23	27.6	4-methyl-3-heptanol	0.48	pgb	a1-1-20-23.4m3heptanol.3	-0.285	2weeks
a1-1-20-23	28.8	4-methyl-3-heptanol	0.48	pgb	a1-1-20-23.4m3heptanol.3	-0.112	2weeks
a1-1-20-23	30	4-methyl-3-heptanol	0.48	pgb	a1-1-20-23.4m3heptanol.3	-0.311	2weeks
a1-1-20-23	31.2	4-methyl-3-heptanol	0.48	pgb	a1-1-20-23.4m3heptanol.3	-0.249	2weeks
a1-1-20-23	32.4	4-methyl-3-heptanol	0.48	pgb	a1-1-20-23.4m3heptanol.3	-0.148	2weeks
a1-1-20-23	33.6	4-methyl-3-heptanol	0.48	pgb	a1-1-20-23.4m3heptanol.3	-0.163	2weeks
a1-1-20-23	34.8	4-methyl-3-heptanol	0.48	pgb	a1-1-20-23.4m3heptanol.3	-0.276	2weeks
a1-1-20-23	36	4-methyl-3-heptanol	0.48	pgb	a1-1-20-23.4m3heptanol.3	-0.292	2weeks
a1-1-20-23	37.2	4-methyl-3-heptanol	0.48	pgb	a1-1-20-23.4m3heptanol.3	-0.316	2weeks
a1-1-20-23	38.4	4-methyl-3-heptanol	0.48	pgb	a1-1-20-23.4m3heptanol.3	-0.342	2weeks
a1-1-20-23	39.6	4-methyl-3-heptanol	0.48	pgb	a1-1-20-23.4m3heptanol.3	-0.339	2weeks
a1-1-20-23	40.8	4-methyl-3-heptanol	0.48	pgb	a1-1-20-23.4m3heptanol.3	-0.335	2weeks
a1-1-20-23	42	4-methyl-3-heptanol	0.48	pgb	a1-1-20-23.4m3heptanol.3	-0.369	2weeks
a1-1-20-23	43.2	4-methyl-3-heptanol	0.48	pgb	a1-1-20-23.4m3heptanol.3	-0.337	2weeks
a1-1-20-23	44.4	4-methyl-3-heptanol	0.48	pgb	a1-1-20-23.4m3heptanol.3	-0.472	2weeks
a1-1-20-23	45.6	4-methyl-3-heptanol	0.48	pgb	a1-1-20-23.4m3heptanol.3	-0.428	2weeks
a1-1-20-23	46.8	4-methyl-3-heptanol	0.48	pgb	a1-1-20-23.4m3heptanol.3	-0.27	2weeks
a1-1-20-23	48	4-methyl-3-heptanol	0.48	pgb	a1-1-20-23.4m3heptanol.3	-0.298	2weeks
a1-1-20-23	1.2	4-methyl-3-heptanone	0.48	pga	a1-1-20-23.4m3heptanone.1	0.12	2weeks
a1-1-20-23	2.4	4-methyl-3-heptanone	0.48	pga	a1-1-20-23.4m3heptanone.1	-0.046	2weeks
a1-1-20-23	3.6	4-methyl-3-heptanone	0.48	pga	a1-1-20-23.4m3heptanone.1	-0.16	2weeks
a1-1-20-23	4.8	4-methyl-3-heptanone	0.48	pga	a1-1-20-23.4m3heptanone.1	-0.056	2weeks
a1-1-20-23	6	4-methyl-3-heptanone	0.48	pga	a1-1-20-23.4m3heptanone.1	0.142	2weeks
a1-1-20-23	7.2	4-methyl-3-heptanone	0.48	pga	a1-1-20-23.4m3heptanone.1	0.158	2weeks
a1-1-20-23	8.4	4-methyl-3-heptanone	0.48	pga	a1-1-20-23.4m3heptanone.1	0.296	2weeks
a1-1-20-23	9.6	4-methyl-3-heptanone	0.48	pga	a1-1-20-23.4m3heptanone.1	0.218	2weeks
a1-1-20-23	10.8	4-methyl-3-heptanone	0.48	pga	a1-1-20-23.4m3heptanone.1	-0.019	2weeks
a1-1-20-23	12	4-methyl-3-heptanone	0.48	pga	a1-1-20-23.4m3heptanone.1	-0.15	2weeks
a1-1-20-23	13.2	4-methyl-3-heptanone	0.48	pga	a1-1-20-23.4m3heptanone.1	-0.061	2weeks
a1-1-20-23	14.4	4-methyl-3-heptanone	0.48	pga	a1-1-20-23.4m3heptanone.1	-0.194	2weeks
a1-1-20-23	15.6	4-methyl-3-heptanone	0.48	pga	a1-1-20-23.4m3heptanone.1	-0.174	2weeks
a1-1-20-23	16.8	4-methyl-3-heptanone	0.48	pga	a1-1-20-23.4m3heptanone.1	-0.202	2weeks
a1-1-20-23	18	4-methyl-3-heptanone	0.48	pga	a1-1-20-23.4m3heptanone.1	-0.308	2weeks
a1-1-20-23	19.2	4-methyl-3-heptanone	0.48	pga	a1-1-20-23.4m3heptanone.1	-0.344	2weeks
a1-1-20-23	20.4	4-methyl-3-heptanone	0.48	pga	a1-1-20-23.4m3heptanone.1	-0.365	2weeks
a1-1-20-23	21.6	4-methyl-3-heptanone	0.48	pga	a1-1-20-23.4m3heptanone.1	-0.367	2weeks
a1-1-20-23	22.8	4-methyl-3-heptanone	0.48	pga	a1-1-20-23.4m3heptanone.1	-0.137	2weeks
a1-1-20-23	24	4-methyl-3-heptanone	0.48	pga	a1-1-20-23.4m3heptanone.1	-0.243	2weeks
a1-1-20-23	25.2	4-methyl-3-heptanone	0.48	pga	a1-1-20-23.4m3heptanone.1	-0.279	2weeks
a1-1-20-23	26.4	4-methyl-3-heptanone	0.48	pga	a1-1-20-23.4m3heptanone.1	-0.208	2weeks
a1-1-20-23	27.6	4-methyl-3-heptanone	0.48	pga	a1-1-20-23.4m3heptanone.1	-0.089	2weeks
a1-1-20-23	28.8	4-methyl-3-heptanone	0.48	pga	a1-1-20-23.4m3heptanone.1	-0.056	2weeks
a1-1-20-23	30	4-methyl-3-heptanone	0.48	pga	a1-1-20-23.4m3heptanone.1	-0.061	2weeks
a1-1-20-23	31.2	4-methyl-3-heptanone	0.48	pga	a1-1-20-23.4m3heptanone.1	-0.108	2weeks
a1-1-20-23	32.4	4-methyl-3-heptanone	0.48	pga	a1-1-20-23.4m3heptanone.1	-0.319	2weeks
a1-1-20-23	33.6	4-methyl-3-heptanone	0.48	pga	a1-1-20-23.4m3heptanone.1	-0.301	2weeks
a1-1-20-23	34.8	4-methyl-3-heptanone	0.48	pga	a1-1-20-23.4m3heptanone.1	-0.198	2weeks
a1-1-20-23	36	4-methyl-3-heptanone	0.48	pga	a1-1-20-23.4m3heptanone.1	-0.191	2weeks
a1-1-20-23	37.2	4-methyl-3-heptanone	0.48	pga	a1-1-20-23.4m3heptanone.1	-0.183	2weeks
a1-1-20-23	38.4	4-methyl-3-heptanone	0.48	pga	a1-1-20-23.4m3heptanone.1	-0.063	2weeks
a1-1-20-23	39.6	4-methyl-3-heptanone	0.48	pga	a1-1-20-23.4m3heptanone.1	0.077	2weeks
a1-1-20-23	40.8	4-methyl-3-heptanone	0.48	pga	a1-1-20-23.4m3heptanone.1	-0.107	2weeks
a1-1-20-23	42	4-methyl-3-heptanone	0.48	pga	a1-1-20-23.4m3heptanone.1	-0.144	2weeks
a1-1-20-23	43.2	4-methyl-3-heptanone	0.48	pga	a1-1-20-23.4m3heptanone.1	-0.164	2weeks
a1-1-20-23	44.4	4-methyl-3-heptanone	0.48	pga	a1-1-20-23.4m3heptanone.1	0.008	2weeks
a1-1-20-23	45.6	4-methyl-3-heptanone	0.48	pga	a1-1-20-23.4m3heptanone.1	-0.111	2weeks
a1-1-20-23	46.8	4-methyl-3-heptanone	0.48	pga	a1-1-20-23.4m3heptanone.1	-0.197	2weeks
a1-1-20-23	48	4-methyl-3-heptanone	0.48	pga	a1-1-20-23.4m3heptanone.1	-0.053	2weeks
a1-1-20-23	1.2	4-methyl-3-heptanone	0.48	pga	a1-1-20-23.4m3heptanone.2	0.099	2weeks
a1-1-20-23	2.4	4-methyl-3-heptanone	0.48	pga	a1-1-20-23.4m3heptanone.2	-0.04	2weeks
a1-1-20-23	3.6	4-methyl-3-heptanone	0.48	pga	a1-1-20-23.4m3heptanone.2	-0.063	2weeks
a1-1-20-23	4.8	4-methyl-3-heptanone	0.48	pga	a1-1-20-23.4m3heptanone.2	0.003	2weeks
a1-1-20-23	6	4-methyl-3-heptanone	0.48	pga	a1-1-20-23.4m3heptanone.2	0.001	2weeks
a1-1-20-23	7.2	4-methyl-3-heptanone	0.48	pga	a1-1-20-23.4m3heptanone.2	-0.027	2weeks
a1-1-20-23	8.4	4-methyl-3-heptanone	0.48	pga	a1-1-20-23.4m3heptanone.2	0.031	2weeks
a1-1-20-23	9.6	4-methyl-3-heptanone	0.48	pga	a1-1-20-23.4m3heptanone.2	-0.065	2weeks
a1-1-20-23	10.8	4-methyl-3-heptanone	0.48	pga	a1-1-20-23.4m3heptanone.2	-0.069	2weeks
a1-1-20-23	12	4-methyl-3-heptanone	0.48	pga	a1-1-20-23.4m3heptanone.2	-0.047	2weeks
a1-1-20-23	13.2	4-methyl-3-heptanone	0.48	pga	a1-1-20-23.4m3heptanone.2	-0.122	2weeks
a1-1-20-23	14.4	4-methyl-3-heptanone	0.48	pga	a1-1-20-23.4m3heptanone.2	-0.096	2weeks
a1-1-20-23	15.6	4-methyl-3-heptanone	0.48	pga	a1-1-20-23.4m3heptanone.2	-0.083	2weeks
a1-1-20-23	16.8	4-methyl-3-heptanone	0.48	pga	a1-1-20-23.4m3heptanone.2	-0.064	2weeks
a1-1-20-23	18	4-methyl-3-heptanone	0.48	pga	a1-1-20-23.4m3heptanone.2	-0.154	2weeks
a1-1-20-23	19.2	4-methyl-3-heptanone	0.48	pga	a1-1-20-23.4m3heptanone.2	-0.18	2weeks
a1-1-20-23	20.4	4-methyl-3-heptanone	0.48	pga	a1-1-20-23.4m3heptanone.2	-0.132	2weeks
a1-1-20-23	21.6	4-methyl-3-heptanone	0.48	pga	a1-1-20-23.4m3heptanone.2	-0.23	2weeks
a1-1-20-23	22.8	4-methyl-3-heptanone	0.48	pga	a1-1-20-23.4m3heptanone.2	-0.177	2weeks
a1-1-20-23	24	4-methyl-3-heptanone	0.48	pga	a1-1-20-23.4m3heptanone.2	-0.134	2weeks
a1-1-20-23	25.2	4-methyl-3-heptanone	0.48	pga	a1-1-20-23.4m3heptanone.2	-0.273	2weeks
a1-1-20-23	26.4	4-methyl-3-heptanone	0.48	pga	a1-1-20-23.4m3heptanone.2	-0.231	2weeks
a1-1-20-23	27.6	4-methyl-3-heptanone	0.48	pga	a1-1-20-23.4m3heptanone.2	-0.186	2weeks
a1-1-20-23	28.8	4-methyl-3-heptanone	0.48	pga	a1-1-20-23.4m3heptanone.2	-0.312	2weeks
a1-1-20-23	30	4-methyl-3-heptanone	0.48	pga	a1-1-20-23.4m3heptanone.2	-0.088	2weeks
a1-1-20-23	31.2	4-methyl-3-heptanone	0.48	pga	a1-1-20-23.4m3heptanone.2	-0.265	2weeks
a1-1-20-23	32.4	4-methyl-3-heptanone	0.48	pga	a1-1-20-23.4m3heptanone.2	-0.307	2weeks
a1-1-20-23	33.6	4-methyl-3-heptanone	0.48	pga	a1-1-20-23.4m3heptanone.2	-0.235	2weeks
a1-1-20-23	34.8	4-methyl-3-heptanone	0.48	pga	a1-1-20-23.4m3heptanone.2	-0.211	2weeks
a1-1-20-23	36	4-methyl-3-heptanone	0.48	pga	a1-1-20-23.4m3heptanone.2	-0.335	2weeks
a1-1-20-23	37.2	4-methyl-3-heptanone	0.48	pga	a1-1-20-23.4m3heptanone.2	-0.238	2weeks
a1-1-20-23	38.4	4-methyl-3-heptanone	0.48	pga	a1-1-20-23.4m3heptanone.2	-0.285	2weeks
a1-1-20-23	39.6	4-methyl-3-heptanone	0.48	pga	a1-1-20-23.4m3heptanone.2	-0.285	2weeks
a1-1-20-23	40.8	4-methyl-3-heptanone	0.48	pga	a1-1-20-23.4m3heptanone.2	-0.351	2weeks
a1-1-20-23	42	4-methyl-3-heptanone	0.48	pga	a1-1-20-23.4m3heptanone.2	-0.271	2weeks
a1-1-20-23	43.2	4-methyl-3-heptanone	0.48	pga	a1-1-20-23.4m3heptanone.2	-0.226	2weeks
a1-1-20-23	44.4	4-methyl-3-heptanone	0.48	pga	a1-1-20-23.4m3heptanone.2	-0.318	2weeks
a1-1-20-23	45.6	4-methyl-3-heptanone	0.48	pga	a1-1-20-23.4m3heptanone.2	-0.317	2weeks
a1-1-20-23	46.8	4-methyl-3-heptanone	0.48	pga	a1-1-20-23.4m3heptanone.2	-0.22	2weeks
a1-1-20-23	48	4-methyl-3-heptanone	0.48	pga	a1-1-20-23.4m3heptanone.2	-0.2	2weeks
a1-1-20-23	1.2	4-methyl-3-heptanone	0.48	pga	a1-1-20-23.4m3heptanone.3	0.241	2weeks
a1-1-20-23	2.4	4-methyl-3-heptanone	0.48	pga	a1-1-20-23.4m3heptanone.3	0.009	2weeks
a1-1-20-23	3.6	4-methyl-3-heptanone	0.48	pga	a1-1-20-23.4m3heptanone.3	-0.178	2weeks
a1-1-20-23	4.8	4-methyl-3-heptanone	0.48	pga	a1-1-20-23.4m3heptanone.3	-0.147	2weeks
a1-1-20-23	6	4-methyl-3-heptanone	0.48	pga	a1-1-20-23.4m3heptanone.3	0.076	2weeks
a1-1-20-23	7.2	4-methyl-3-heptanone	0.48	pga	a1-1-20-23.4m3heptanone.3	-0.032	2weeks
a1-1-20-23	8.4	4-methyl-3-heptanone	0.48	pga	a1-1-20-23.4m3heptanone.3	-0.122	2weeks
a1-1-20-23	9.6	4-methyl-3-heptanone	0.48	pga	a1-1-20-23.4m3heptanone.3	0.062	2weeks
a1-1-20-23	10.8	4-methyl-3-heptanone	0.48	pga	a1-1-20-23.4m3heptanone.3	0.006	2weeks
a1-1-20-23	12	4-methyl-3-heptanone	0.48	pga	a1-1-20-23.4m3heptanone.3	-0.138	2weeks
a1-1-20-23	13.2	4-methyl-3-heptanone	0.48	pga	a1-1-20-23.4m3heptanone.3	-0.008	2weeks
a1-1-20-23	14.4	4-methyl-3-heptanone	0.48	pga	a1-1-20-23.4m3heptanone.3	-0.15	2weeks
a1-1-20-23	15.6	4-methyl-3-heptanone	0.48	pga	a1-1-20-23.4m3heptanone.3	0.047	2weeks
a1-1-20-23	16.8	4-methyl-3-heptanone	0.48	pga	a1-1-20-23.4m3heptanone.3	-0.005	2weeks
a1-1-20-23	18	4-methyl-3-heptanone	0.48	pga	a1-1-20-23.4m3heptanone.3	-0.023	2weeks
a1-1-20-23	19.2	4-methyl-3-heptanone	0.48	pga	a1-1-20-23.4m3heptanone.3	0.041	2weeks
a1-1-20-23	20.4	4-methyl-3-heptanone	0.48	pga	a1-1-20-23.4m3heptanone.3	-0.043	2weeks
a1-1-20-23	21.6	4-methyl-3-heptanone	0.48	pga	a1-1-20-23.4m3heptanone.3	-0.069	2weeks
a1-1-20-23	22.8	4-methyl-3-heptanone	0.48	pga	a1-1-20-23.4m3heptanone.3	-0.123	2weeks
a1-1-20-23	24	4-methyl-3-heptanone	0.48	pga	a1-1-20-23.4m3heptanone.3	-0.057	2weeks
a1-1-20-23	25.2	4-methyl-3-heptanone	0.48	pga	a1-1-20-23.4m3heptanone.3	-0.108	2weeks
a1-1-20-23	26.4	4-methyl-3-heptanone	0.48	pga	a1-1-20-23.4m3heptanone.3	-0.025	2weeks
a1-1-20-23	27.6	4-methyl-3-heptanone	0.48	pga	a1-1-20-23.4m3heptanone.3	-0.127	2weeks
a1-1-20-23	28.8	4-methyl-3-heptanone	0.48	pga	a1-1-20-23.4m3heptanone.3	-0.11	2weeks
a1-1-20-23	30	4-methyl-3-heptanone	0.48	pga	a1-1-20-23.4m3heptanone.3	-0.263	2weeks
a1-1-20-23	31.2	4-methyl-3-heptanone	0.48	pga	a1-1-20-23.4m3heptanone.3	-0.169	2weeks
a1-1-20-23	32.4	4-methyl-3-heptanone	0.48	pga	a1-1-20-23.4m3heptanone.3	-0.165	2weeks
a1-1-20-23	33.6	4-methyl-3-heptanone	0.48	pga	a1-1-20-23.4m3heptanone.3	-0.107	2weeks
a1-1-20-23	34.8	4-methyl-3-heptanone	0.48	pga	a1-1-20-23.4m3heptanone.3	-0.183	2weeks
a1-1-20-23	36	4-methyl-3-heptanone	0.48	pga	a1-1-20-23.4m3heptanone.3	-0.141	2weeks
a1-1-20-23	37.2	4-methyl-3-heptanone	0.48	pga	a1-1-20-23.4m3heptanone.3	-0.228	2weeks
a1-1-20-23	38.4	4-methyl-3-heptanone	0.48	pga	a1-1-20-23.4m3heptanone.3	-0.003	2weeks
a1-1-20-23	39.6	4-methyl-3-heptanone	0.48	pga	a1-1-20-23.4m3heptanone.3	-0.224	2weeks
a1-1-20-23	40.8	4-methyl-3-heptanone	0.48	pga	a1-1-20-23.4m3heptanone.3	-0.226	2weeks
a1-1-20-23	42	4-methyl-3-heptanone	0.48	pga	a1-1-20-23.4m3heptanone.3	0.007	2weeks
a1-1-20-23	43.2	4-methyl-3-heptanone	0.48	pga	a1-1-20-23.4m3heptanone.3	0.004	2weeks
a1-1-20-23	44.4	4-methyl-3-heptanone	0.48	pga	a1-1-20-23.4m3heptanone.3	-0.104	2weeks
a1-1-20-23	45.6	4-methyl-3-heptanone	0.48	pga	a1-1-20-23.4m3heptanone.3	-0.137	2weeks
a1-1-20-23	46.8	4-methyl-3-heptanone	0.48	pga	a1-1-20-23.4m3heptanone.3	-0.001	2weeks
a1-1-20-23	48	4-methyl-3-heptanone	0.48	pga	a1-1-20-23.4m3heptanone.3	-0.172	2weeks
a1-1-20-23	1.2	4-methyl-3-heptanol	0.48	pga	a1-1-20-23.4m3heptanol.1	0.224	2weeks
a1-1-20-23	2.4	4-methyl-3-heptanol	0.48	pga	a1-1-20-23.4m3heptanol.1	-0.027	2weeks
a1-1-20-23	3.6	4-methyl-3-heptanol	0.48	pga	a1-1-20-23.4m3heptanol.1	-0.082	2weeks
a1-1-20-23	4.8	4-methyl-3-heptanol	0.48	pga	a1-1-20-23.4m3heptanol.1	-0.058	2weeks
a1-1-20-23	6	4-methyl-3-heptanol	0.48	pga	a1-1-20-23.4m3heptanol.1	-0.056	2weeks
a1-1-20-23	7.2	4-methyl-3-heptanol	0.48	pga	a1-1-20-23.4m3heptanol.1	-0.083	2weeks
a1-1-20-23	8.4	4-methyl-3-heptanol	0.48	pga	a1-1-20-23.4m3heptanol.1	0.252	2weeks
a1-1-20-23	9.6	4-methyl-3-heptanol	0.48	pga	a1-1-20-23.4m3heptanol.1	1.21	2weeks
a1-1-20-23	10.8	4-methyl-3-heptanol	0.48	pga	a1-1-20-23.4m3heptanol.1	0.936	2weeks
a1-1-20-23	12	4-methyl-3-heptanol	0.48	pga	a1-1-20-23.4m3heptanol.1	0.759	2weeks
a1-1-20-23	13.2	4-methyl-3-heptanol	0.48	pga	a1-1-20-23.4m3heptanol.1	0.595	2weeks
a1-1-20-23	14.4	4-methyl-3-heptanol	0.48	pga	a1-1-20-23.4m3heptanol.1	0.724	2weeks
a1-1-20-23	15.6	4-methyl-3-heptanol	0.48	pga	a1-1-20-23.4m3heptanol.1	0.672	2weeks
a1-1-20-23	16.8	4-methyl-3-heptanol	0.48	pga	a1-1-20-23.4m3heptanol.1	0.458	2weeks
a1-1-20-23	18	4-methyl-3-heptanol	0.48	pga	a1-1-20-23.4m3heptanol.1	0.9	2weeks
a1-1-20-23	19.2	4-methyl-3-heptanol	0.48	pga	a1-1-20-23.4m3heptanol.1	0.451	2weeks
a1-1-20-23	20.4	4-methyl-3-heptanol	0.48	pga	a1-1-20-23.4m3heptanol.1	0.536	2weeks
a1-1-20-23	21.6	4-methyl-3-heptanol	0.48	pga	a1-1-20-23.4m3heptanol.1	0.4	2weeks
a1-1-20-23	22.8	4-methyl-3-heptanol	0.48	pga	a1-1-20-23.4m3heptanol.1	0.352	2weeks
a1-1-20-23	24	4-methyl-3-heptanol	0.48	pga	a1-1-20-23.4m3heptanol.1	0.209	2weeks
a1-1-20-23	25.2	4-methyl-3-heptanol	0.48	pga	a1-1-20-23.4m3heptanol.1	0.159	2weeks
a1-1-20-23	26.4	4-methyl-3-heptanol	0.48	pga	a1-1-20-23.4m3heptanol.1	0.229	2weeks
a1-1-20-23	27.6	4-methyl-3-heptanol	0.48	pga	a1-1-20-23.4m3heptanol.1	0.32	2weeks
a1-1-20-23	28.8	4-methyl-3-heptanol	0.48	pga	a1-1-20-23.4m3heptanol.1	0.269	2weeks
a1-1-20-23	30	4-methyl-3-heptanol	0.48	pga	a1-1-20-23.4m3heptanol.1	0.043	2weeks
a1-1-20-23	31.2	4-methyl-3-heptanol	0.48	pga	a1-1-20-23.4m3heptanol.1	0.034	2weeks
a1-1-20-23	32.4	4-methyl-3-heptanol	0.48	pga	a1-1-20-23.4m3heptanol.1	-0.114	2weeks
a1-1-20-23	33.6	4-methyl-3-heptanol	0.48	pga	a1-1-20-23.4m3heptanol.1	0.002	2weeks
a1-1-20-23	34.8	4-methyl-3-heptanol	0.48	pga	a1-1-20-23.4m3heptanol.1	-0.06	2weeks
a1-1-20-23	36	4-methyl-3-heptanol	0.48	pga	a1-1-20-23.4m3heptanol.1	-0.105	2weeks
a1-1-20-23	37.2	4-methyl-3-heptanol	0.48	pga	a1-1-20-23.4m3heptanol.1	0.072	2weeks
a1-1-20-23	38.4	4-methyl-3-heptanol	0.48	pga	a1-1-20-23.4m3heptanol.1	-0.052	2weeks
a1-1-20-23	39.6	4-methyl-3-heptanol	0.48	pga	a1-1-20-23.4m3heptanol.1	0.052	2weeks
a1-1-20-23	40.8	4-methyl-3-heptanol	0.48	pga	a1-1-20-23.4m3heptanol.1	-0.09	2weeks
a1-1-20-23	42	4-methyl-3-heptanol	0.48	pga	a1-1-20-23.4m3heptanol.1	-0.066	2weeks
a1-1-20-23	43.2	4-methyl-3-heptanol	0.48	pga	a1-1-20-23.4m3heptanol.1	-0.051	2weeks
a1-1-20-23	44.4	4-methyl-3-heptanol	0.48	pga	a1-1-20-23.4m3heptanol.1	-0.234	2weeks
a1-1-20-23	45.6	4-methyl-3-heptanol	0.48	pga	a1-1-20-23.4m3heptanol.1	-0.227	2weeks
a1-1-20-23	46.8	4-methyl-3-heptanol	0.48	pga	a1-1-20-23.4m3heptanol.1	-0.214	2weeks
a1-1-20-23	48	4-methyl-3-heptanol	0.48	pga	a1-1-20-23.4m3heptanol.1	-0.18	2weeks
a1-1-20-23	1.2	4-methyl-3-heptanol	0.48	pga	a1-1-20-23.4m3heptanol.2	0.145	2weeks
a1-1-20-23	2.4	4-methyl-3-heptanol	0.48	pga	a1-1-20-23.4m3heptanol.2	-0.075	2weeks
a1-1-20-23	3.6	4-methyl-3-heptanol	0.48	pga	a1-1-20-23.4m3heptanol.2	0.053	2weeks
a1-1-20-23	4.8	4-methyl-3-heptanol	0.48	pga	a1-1-20-23.4m3heptanol.2	-0.105	2weeks
a1-1-20-23	6	4-methyl-3-heptanol	0.48	pga	a1-1-20-23.4m3heptanol.2	-0.017	2weeks
a1-1-20-23	7.2	4-methyl-3-heptanol	0.48	pga	a1-1-20-23.4m3heptanol.2	-0.022	2weeks
a1-1-20-23	8.4	4-methyl-3-heptanol	0.48	pga	a1-1-20-23.4m3heptanol.2	0.445	2weeks
a1-1-20-23	9.6	4-methyl-3-heptanol	0.48	pga	a1-1-20-23.4m3heptanol.2	0.631	2weeks
a1-1-20-23	10.8	4-methyl-3-heptanol	0.48	pga	a1-1-20-23.4m3heptanol.2	0.632	2weeks
a1-1-20-23	12	4-methyl-3-heptanol	0.48	pga	a1-1-20-23.4m3heptanol.2	0.525	2weeks
a1-1-20-23	13.2	4-methyl-3-heptanol	0.48	pga	a1-1-20-23.4m3heptanol.2	0.591	2weeks
a1-1-20-23	14.4	4-methyl-3-heptanol	0.48	pga	a1-1-20-23.4m3heptanol.2	1.204	2weeks
a1-1-20-23	15.6	4-methyl-3-heptanol	0.48	pga	a1-1-20-23.4m3heptanol.2	0.726	2weeks
a1-1-20-23	16.8	4-methyl-3-heptanol	0.48	pga	a1-1-20-23.4m3heptanol.2	0.981	2weeks
a1-1-20-23	18	4-methyl-3-heptanol	0.48	pga	a1-1-20-23.4m3heptanol.2	0.83	2weeks
a1-1-20-23	19.2	4-methyl-3-heptanol	0.48	pga	a1-1-20-23.4m3heptanol.2	0.661	2weeks
a1-1-20-23	20.4	4-methyl-3-heptanol	0.48	pga	a1-1-20-23.4m3heptanol.2	0.819	2weeks
a1-1-20-23	21.6	4-methyl-3-heptanol	0.48	pga	a1-1-20-23.4m3heptanol.2	0.714	2weeks
a1-1-20-23	22.8	4-methyl-3-heptanol	0.48	pga	a1-1-20-23.4m3heptanol.2	0.786	2weeks
a1-1-20-23	24	4-methyl-3-heptanol	0.48	pga	a1-1-20-23.4m3heptanol.2	0.652	2weeks
a1-1-20-23	25.2	4-methyl-3-heptanol	0.48	pga	a1-1-20-23.4m3heptanol.2	0.345	2weeks
a1-1-20-23	26.4	4-methyl-3-heptanol	0.48	pga	a1-1-20-23.4m3heptanol.2	0.327	2weeks
a1-1-20-23	27.6	4-methyl-3-heptanol	0.48	pga	a1-1-20-23.4m3heptanol.2	0.485	2weeks
a1-1-20-23	28.8	4-methyl-3-heptanol	0.48	pga	a1-1-20-23.4m3heptanol.2	0.503	2weeks
a1-1-20-23	30	4-methyl-3-heptanol	0.48	pga	a1-1-20-23.4m3heptanol.2	0.54	2weeks
a1-1-20-23	31.2	4-methyl-3-heptanol	0.48	pga	a1-1-20-23.4m3heptanol.2	0.448	2weeks
a1-1-20-23	32.4	4-methyl-3-heptanol	0.48	pga	a1-1-20-23.4m3heptanol.2	0.12	2weeks
a1-1-20-23	33.6	4-methyl-3-heptanol	0.48	pga	a1-1-20-23.4m3heptanol.2	0.313	2weeks
a1-1-20-23	34.8	4-methyl-3-heptanol	0.48	pga	a1-1-20-23.4m3heptanol.2	0.266	2weeks
a1-1-20-23	36	4-methyl-3-heptanol	0.48	pga	a1-1-20-23.4m3heptanol.2	0.512	2weeks
a1-1-20-23	37.2	4-methyl-3-heptanol	0.48	pga	a1-1-20-23.4m3heptanol.2	0.295	2weeks
a1-1-20-23	38.4	4-methyl-3-heptanol	0.48	pga	a1-1-20-23.4m3heptanol.2	0.331	2weeks
a1-1-20-23	39.6	4-methyl-3-heptanol	0.48	pga	a1-1-20-23.4m3heptanol.2	0.398	2weeks
a1-1-20-23	40.8	4-methyl-3-heptanol	0.48	pga	a1-1-20-23.4m3heptanol.2	0.057	2weeks
a1-1-20-23	42	4-methyl-3-heptanol	0.48	pga	a1-1-20-23.4m3heptanol.2	0.185	2weeks
a1-1-20-23	43.2	4-methyl-3-heptanol	0.48	pga	a1-1-20-23.4m3heptanol.2	0.097	2weeks
a1-1-20-23	44.4	4-methyl-3-heptanol	0.48	pga	a1-1-20-23.4m3heptanol.2	-0.063	2weeks
a1-1-20-23	45.6	4-methyl-3-heptanol	0.48	pga	a1-1-20-23.4m3heptanol.2	-0.058	2weeks
a1-1-20-23	46.8	4-methyl-3-heptanol	0.48	pga	a1-1-20-23.4m3heptanol.2	-0.09	2weeks
a1-1-20-23	48	4-methyl-3-heptanol	0.48	pga	a1-1-20-23.4m3heptanol.2	0.053	2weeks
a1-1-20-23	1.2	4-methyl-3-heptanol	0.48	pga	a1-1-20-23.4m3heptanol.3	0.254	2weeks
a1-1-20-23	2.4	4-methyl-3-heptanol	0.48	pga	a1-1-20-23.4m3heptanol.3	-0.147	2weeks
a1-1-20-23	3.6	4-methyl-3-heptanol	0.48	pga	a1-1-20-23.4m3heptanol.3	-0.014	2weeks
a1-1-20-23	4.8	4-methyl-3-heptanol	0.48	pga	a1-1-20-23.4m3heptanol.3	-0.039	2weeks
a1-1-20-23	6	4-methyl-3-heptanol	0.48	pga	a1-1-20-23.4m3heptanol.3	-0.054	2weeks
a1-1-20-23	7.2	4-methyl-3-heptanol	0.48	pga	a1-1-20-23.4m3heptanol.3	-0.089	2weeks
a1-1-20-23	8.4	4-methyl-3-heptanol	0.48	pga	a1-1-20-23.4m3heptanol.3	0.027	2weeks
a1-1-20-23	9.6	4-methyl-3-heptanol	0.48	pga	a1-1-20-23.4m3heptanol.3	0.332	2weeks
a1-1-20-23	10.8	4-methyl-3-heptanol	0.48	pga	a1-1-20-23.4m3heptanol.3	0.89	2weeks
a1-1-20-23	12	4-methyl-3-heptanol	0.48	pga	a1-1-20-23.4m3heptanol.3	0.92	2weeks
a1-1-20-23	13.2	4-methyl-3-heptanol	0.48	pga	a1-1-20-23.4m3heptanol.3	0.467	2weeks
a1-1-20-23	14.4	4-methyl-3-heptanol	0.48	pga	a1-1-20-23.4m3heptanol.3	0.128	2weeks
a1-1-20-23	15.6	4-methyl-3-heptanol	0.48	pga	a1-1-20-23.4m3heptanol.3	0.152	2weeks
a1-1-20-23	16.8	4-methyl-3-heptanol	0.48	pga	a1-1-20-23.4m3heptanol.3	0.491	2weeks
a1-1-20-23	18	4-methyl-3-heptanol	0.48	pga	a1-1-20-23.4m3heptanol.3	0.59	2weeks
a1-1-20-23	19.2	4-methyl-3-heptanol	0.48	pga	a1-1-20-23.4m3heptanol.3	0.556	2weeks
a1-1-20-23	20.4	4-methyl-3-heptanol	0.48	pga	a1-1-20-23.4m3heptanol.3	0.214	2weeks
a1-1-20-23	21.6	4-methyl-3-heptanol	0.48	pga	a1-1-20-23.4m3heptanol.3	0.194	2weeks
a1-1-20-23	22.8	4-methyl-3-heptanol	0.48	pga	a1-1-20-23.4m3heptanol.3	0.326	2weeks
a1-1-20-23	24	4-methyl-3-heptanol	0.48	pga	a1-1-20-23.4m3heptanol.3	0.431	2weeks
a1-1-20-23	25.2	4-methyl-3-heptanol	0.48	pga	a1-1-20-23.4m3heptanol.3	0.084	2weeks
a1-1-20-23	26.4	4-methyl-3-heptanol	0.48	pga	a1-1-20-23.4m3heptanol.3	0.325	2weeks
a1-1-20-23	27.6	4-methyl-3-heptanol	0.48	pga	a1-1-20-23.4m3heptanol.3	0.102	2weeks
a1-1-20-23	28.8	4-methyl-3-heptanol	0.48	pga	a1-1-20-23.4m3heptanol.3	0.149	2weeks
a1-1-20-23	30	4-methyl-3-heptanol	0.48	pga	a1-1-20-23.4m3heptanol.3	-0.018	2weeks
a1-1-20-23	31.2	4-methyl-3-heptanol	0.48	pga	a1-1-20-23.4m3heptanol.3	0.071	2weeks
a1-1-20-23	32.4	4-methyl-3-heptanol	0.48	pga	a1-1-20-23.4m3heptanol.3	0.271	2weeks
a1-1-20-23	33.6	4-methyl-3-heptanol	0.48	pga	a1-1-20-23.4m3heptanol.3	0.159	2weeks
a1-1-20-23	34.8	4-methyl-3-heptanol	0.48	pga	a1-1-20-23.4m3heptanol.3	-0.06	2weeks
a1-1-20-23	36	4-methyl-3-heptanol	0.48	pga	a1-1-20-23.4m3heptanol.3	0.015	2weeks
a1-1-20-23	37.2	4-methyl-3-heptanol	0.48	pga	a1-1-20-23.4m3heptanol.3	0.014	2weeks
a1-1-20-23	38.4	4-methyl-3-heptanol	0.48	pga	a1-1-20-23.4m3heptanol.3	-0.049	2weeks
a1-1-20-23	39.6	4-methyl-3-heptanol	0.48	pga	a1-1-20-23.4m3heptanol.3	-0.088	2weeks
a1-1-20-23	40.8	4-methyl-3-heptanol	0.48	pga	a1-1-20-23.4m3heptanol.3	-0.102	2weeks
a1-1-20-23	42	4-methyl-3-heptanol	0.48	pga	a1-1-20-23.4m3heptanol.3	-0.084	2weeks
a1-1-20-23	43.2	4-methyl-3-heptanol	0.48	pga	a1-1-20-23.4m3heptanol.3	-0.044	2weeks
a1-1-20-23	44.4	4-methyl-3-heptanol	0.48	pga	a1-1-20-23.4m3heptanol.3	-0.227	2weeks
a1-1-20-23	45.6	4-methyl-3-heptanol	0.48	pga	a1-1-20-23.4m3heptanol.3	-0.172	2weeks
a1-1-20-23	46.8	4-methyl-3-heptanol	0.48	pga	a1-1-20-23.4m3heptanol.3	-0.099	2weeks
a1-1-20-23	48	4-methyl-3-heptanol	0.48	pga	a1-1-20-23.4m3heptanol.3	-0.089	2weeks
a2-1-20-23	1.2	4-methyl-3-heptanone	0.48	pgb	a2-1-20-23.4m3heptanone.1	0.107	2weeks
a2-1-20-23	2.4	4-methyl-3-heptanone	0.48	pgb	a2-1-20-23.4m3heptanone.1	-0.017	2weeks
a2-1-20-23	3.6	4-methyl-3-heptanone	0.48	pgb	a2-1-20-23.4m3heptanone.1	0.018	2weeks
a2-1-20-23	4.8	4-methyl-3-heptanone	0.48	pgb	a2-1-20-23.4m3heptanone.1	-0.023	2weeks
a2-1-20-23	6	4-methyl-3-heptanone	0.48	pgb	a2-1-20-23.4m3heptanone.1	-0.084	2weeks
a2-1-20-23	7.2	4-methyl-3-heptanone	0.48	pgb	a2-1-20-23.4m3heptanone.1	0.132	2weeks
a2-1-20-23	8.4	4-methyl-3-heptanone	0.48	pgb	a2-1-20-23.4m3heptanone.1	0.164	2weeks
a2-1-20-23	9.6	4-methyl-3-heptanone	0.48	pgb	a2-1-20-23.4m3heptanone.1	0.287	2weeks
a2-1-20-23	10.8	4-methyl-3-heptanone	0.48	pgb	a2-1-20-23.4m3heptanone.1	0.321	2weeks
a2-1-20-23	12	4-methyl-3-heptanone	0.48	pgb	a2-1-20-23.4m3heptanone.1	0.304	2weeks
a2-1-20-23	13.2	4-methyl-3-heptanone	0.48	pgb	a2-1-20-23.4m3heptanone.1	0.407	2weeks
a2-1-20-23	14.4	4-methyl-3-heptanone	0.48	pgb	a2-1-20-23.4m3heptanone.1	0.337	2weeks
a2-1-20-23	15.6	4-methyl-3-heptanone	0.48	pgb	a2-1-20-23.4m3heptanone.1	0.42	2weeks
a2-1-20-23	16.8	4-methyl-3-heptanone	0.48	pgb	a2-1-20-23.4m3heptanone.1	0.463	2weeks
a2-1-20-23	18	4-methyl-3-heptanone	0.48	pgb	a2-1-20-23.4m3heptanone.1	0.22	2weeks
a2-1-20-23	19.2	4-methyl-3-heptanone	0.48	pgb	a2-1-20-23.4m3heptanone.1	0.295	2weeks
a2-1-20-23	20.4	4-methyl-3-heptanone	0.48	pgb	a2-1-20-23.4m3heptanone.1	0.256	2weeks
a2-1-20-23	21.6	4-methyl-3-heptanone	0.48	pgb	a2-1-20-23.4m3heptanone.1	0.246	2weeks
a2-1-20-23	22.8	4-methyl-3-heptanone	0.48	pgb	a2-1-20-23.4m3heptanone.1	0.099	2weeks
a2-1-20-23	24	4-methyl-3-heptanone	0.48	pgb	a2-1-20-23.4m3heptanone.1	0.128	2weeks
a2-1-20-23	25.2	4-methyl-3-heptanone	0.48	pgb	a2-1-20-23.4m3heptanone.1	0.092	2weeks
a2-1-20-23	26.4	4-methyl-3-heptanone	0.48	pgb	a2-1-20-23.4m3heptanone.1	0.182	2weeks
a2-1-20-23	27.6	4-methyl-3-heptanone	0.48	pgb	a2-1-20-23.4m3heptanone.1	0.028	2weeks
a2-1-20-23	28.8	4-methyl-3-heptanone	0.48	pgb	a2-1-20-23.4m3heptanone.1	0.05	2weeks
a2-1-20-23	30	4-methyl-3-heptanone	0.48	pgb	a2-1-20-23.4m3heptanone.1	0.008	2weeks
a2-1-20-23	31.2	4-methyl-3-heptanone	0.48	pgb	a2-1-20-23.4m3heptanone.1	0.02	2weeks
a2-1-20-23	32.4	4-methyl-3-heptanone	0.48	pgb	a2-1-20-23.4m3heptanone.1	0.039	2weeks
a2-1-20-23	33.6	4-methyl-3-heptanone	0.48	pgb	a2-1-20-23.4m3heptanone.1	-0.039	2weeks
a2-1-20-23	34.8	4-methyl-3-heptanone	0.48	pgb	a2-1-20-23.4m3heptanone.1	-0.009	2weeks
a2-1-20-23	36	4-methyl-3-heptanone	0.48	pgb	a2-1-20-23.4m3heptanone.1	0.037	2weeks
a2-1-20-23	37.2	4-methyl-3-heptanone	0.48	pgb	a2-1-20-23.4m3heptanone.1	-0.03	2weeks
a2-1-20-23	38.4	4-methyl-3-heptanone	0.48	pgb	a2-1-20-23.4m3heptanone.1	-0.04	2weeks
a2-1-20-23	39.6	4-methyl-3-heptanone	0.48	pgb	a2-1-20-23.4m3heptanone.1	-0.059	2weeks
a2-1-20-23	40.8	4-methyl-3-heptanone	0.48	pgb	a2-1-20-23.4m3heptanone.1	-0.005	2weeks
a2-1-20-23	42	4-methyl-3-heptanone	0.48	pgb	a2-1-20-23.4m3heptanone.1	0.006	2weeks
a2-1-20-23	43.2	4-methyl-3-heptanone	0.48	pgb	a2-1-20-23.4m3heptanone.1	-0.033	2weeks
a2-1-20-23	44.4	4-methyl-3-heptanone	0.48	pgb	a2-1-20-23.4m3heptanone.1	0.053	2weeks
a2-1-20-23	45.6	4-methyl-3-heptanone	0.48	pgb	a2-1-20-23.4m3heptanone.1	-0.031	2weeks
a2-1-20-23	46.8	4-methyl-3-heptanone	0.48	pgb	a2-1-20-23.4m3heptanone.1	-0.039	2weeks
a2-1-20-23	48	4-methyl-3-heptanone	0.48	pgb	a2-1-20-23.4m3heptanone.1	-0.077	2weeks
a2-1-20-23	1.2	4-methyl-3-heptanone	0.48	pgb	a2-1-20-23.4m3heptanone.2	0.134	2weeks
a2-1-20-23	2.4	4-methyl-3-heptanone	0.48	pgb	a2-1-20-23.4m3heptanone.2	-0.049	2weeks
a2-1-20-23	3.6	4-methyl-3-heptanone	0.48	pgb	a2-1-20-23.4m3heptanone.2	-0.007	2weeks
a2-1-20-23	4.8	4-methyl-3-heptanone	0.48	pgb	a2-1-20-23.4m3heptanone.2	-0.047	2weeks
a2-1-20-23	6	4-methyl-3-heptanone	0.48	pgb	a2-1-20-23.4m3heptanone.2	-0.03	2weeks
a2-1-20-23	7.2	4-methyl-3-heptanone	0.48	pgb	a2-1-20-23.4m3heptanone.2	0.002	2weeks
a2-1-20-23	8.4	4-methyl-3-heptanone	0.48	pgb	a2-1-20-23.4m3heptanone.2	0.029	2weeks
a2-1-20-23	9.6	4-methyl-3-heptanone	0.48	pgb	a2-1-20-23.4m3heptanone.2	0.169	2weeks
a2-1-20-23	10.8	4-methyl-3-heptanone	0.48	pgb	a2-1-20-23.4m3heptanone.2	0.32	2weeks
a2-1-20-23	12	4-methyl-3-heptanone	0.48	pgb	a2-1-20-23.4m3heptanone.2	0.247	2weeks
a2-1-20-23	13.2	4-methyl-3-heptanone	0.48	pgb	a2-1-20-23.4m3heptanone.2	0.272	2weeks
a2-1-20-23	14.4	4-methyl-3-heptanone	0.48	pgb	a2-1-20-23.4m3heptanone.2	0.104	2weeks
a2-1-20-23	15.6	4-methyl-3-heptanone	0.48	pgb	a2-1-20-23.4m3heptanone.2	0.301	2weeks
a2-1-20-23	16.8	4-methyl-3-heptanone	0.48	pgb	a2-1-20-23.4m3heptanone.2	0.249	2weeks
a2-1-20-23	18	4-methyl-3-heptanone	0.48	pgb	a2-1-20-23.4m3heptanone.2	0.16	2weeks
a2-1-20-23	19.2	4-methyl-3-heptanone	0.48	pgb	a2-1-20-23.4m3heptanone.2	0.173	2weeks
a2-1-20-23	20.4	4-methyl-3-heptanone	0.48	pgb	a2-1-20-23.4m3heptanone.2	0.02	2weeks
a2-1-20-23	21.6	4-methyl-3-heptanone	0.48	pgb	a2-1-20-23.4m3heptanone.2	0.047	2weeks
a2-1-20-23	22.8	4-methyl-3-heptanone	0.48	pgb	a2-1-20-23.4m3heptanone.2	0.158	2weeks
a2-1-20-23	24	4-methyl-3-heptanone	0.48	pgb	a2-1-20-23.4m3heptanone.2	0.104	2weeks
a2-1-20-23	25.2	4-methyl-3-heptanone	0.48	pgb	a2-1-20-23.4m3heptanone.2	-0.087	2weeks
a2-1-20-23	26.4	4-methyl-3-heptanone	0.48	pgb	a2-1-20-23.4m3heptanone.2	0.076	2weeks
a2-1-20-23	27.6	4-methyl-3-heptanone	0.48	pgb	a2-1-20-23.4m3heptanone.2	0.162	2weeks
a2-1-20-23	28.8	4-methyl-3-heptanone	0.48	pgb	a2-1-20-23.4m3heptanone.2	0.057	2weeks
a2-1-20-23	30	4-methyl-3-heptanone	0.48	pgb	a2-1-20-23.4m3heptanone.2	-0.011	2weeks
a2-1-20-23	31.2	4-methyl-3-heptanone	0.48	pgb	a2-1-20-23.4m3heptanone.2	0.059	2weeks
a2-1-20-23	32.4	4-methyl-3-heptanone	0.48	pgb	a2-1-20-23.4m3heptanone.2	0.049	2weeks
a2-1-20-23	33.6	4-methyl-3-heptanone	0.48	pgb	a2-1-20-23.4m3heptanone.2	-0.016	2weeks
a2-1-20-23	34.8	4-methyl-3-heptanone	0.48	pgb	a2-1-20-23.4m3heptanone.2	-0.045	2weeks
a2-1-20-23	36	4-methyl-3-heptanone	0.48	pgb	a2-1-20-23.4m3heptanone.2	-0.015	2weeks
a2-1-20-23	37.2	4-methyl-3-heptanone	0.48	pgb	a2-1-20-23.4m3heptanone.2	0.009	2weeks
a2-1-20-23	38.4	4-methyl-3-heptanone	0.48	pgb	a2-1-20-23.4m3heptanone.2	-0.061	2weeks
a2-1-20-23	39.6	4-methyl-3-heptanone	0.48	pgb	a2-1-20-23.4m3heptanone.2	-0.07	2weeks
a2-1-20-23	40.8	4-methyl-3-heptanone	0.48	pgb	a2-1-20-23.4m3heptanone.2	-0.07	2weeks
a2-1-20-23	42	4-methyl-3-heptanone	0.48	pgb	a2-1-20-23.4m3heptanone.2	-0.049	2weeks
a2-1-20-23	43.2	4-methyl-3-heptanone	0.48	pgb	a2-1-20-23.4m3heptanone.2	-0.012	2weeks
a2-1-20-23	44.4	4-methyl-3-heptanone	0.48	pgb	a2-1-20-23.4m3heptanone.2	-0.036	2weeks
a2-1-20-23	45.6	4-methyl-3-heptanone	0.48	pgb	a2-1-20-23.4m3heptanone.2	-0.07	2weeks
a2-1-20-23	46.8	4-methyl-3-heptanone	0.48	pgb	a2-1-20-23.4m3heptanone.2	-0.082	2weeks
a2-1-20-23	48	4-methyl-3-heptanone	0.48	pgb	a2-1-20-23.4m3heptanone.2	-0.117	2weeks
a2-1-20-23	1.2	4-methyl-3-heptanone	0.48	pgb	a2-1-20-23.4m3heptanone.3	0.194	2weeks
a2-1-20-23	2.4	4-methyl-3-heptanone	0.48	pgb	a2-1-20-23.4m3heptanone.3	-0.037	2weeks
a2-1-20-23	3.6	4-methyl-3-heptanone	0.48	pgb	a2-1-20-23.4m3heptanone.3	-0.047	2weeks
a2-1-20-23	4.8	4-methyl-3-heptanone	0.48	pgb	a2-1-20-23.4m3heptanone.3	-0.096	2weeks
a2-1-20-23	6	4-methyl-3-heptanone	0.48	pgb	a2-1-20-23.4m3heptanone.3	-0.014	2weeks
a2-1-20-23	7.2	4-methyl-3-heptanone	0.48	pgb	a2-1-20-23.4m3heptanone.3	-0.072	2weeks
a2-1-20-23	8.4	4-methyl-3-heptanone	0.48	pgb	a2-1-20-23.4m3heptanone.3	-0.028	2weeks
a2-1-20-23	9.6	4-methyl-3-heptanone	0.48	pgb	a2-1-20-23.4m3heptanone.3	0.071	2weeks
a2-1-20-23	10.8	4-methyl-3-heptanone	0.48	pgb	a2-1-20-23.4m3heptanone.3	0.209	2weeks
a2-1-20-23	12	4-methyl-3-heptanone	0.48	pgb	a2-1-20-23.4m3heptanone.3	0.151	2weeks
a2-1-20-23	13.2	4-methyl-3-heptanone	0.48	pgb	a2-1-20-23.4m3heptanone.3	0.296	2weeks
a2-1-20-23	14.4	4-methyl-3-heptanone	0.48	pgb	a2-1-20-23.4m3heptanone.3	0.243	2weeks
a2-1-20-23	15.6	4-methyl-3-heptanone	0.48	pgb	a2-1-20-23.4m3heptanone.3	0.256	2weeks
a2-1-20-23	16.8	4-methyl-3-heptanone	0.48	pgb	a2-1-20-23.4m3heptanone.3	0.173	2weeks
a2-1-20-23	18	4-methyl-3-heptanone	0.48	pgb	a2-1-20-23.4m3heptanone.3	0.126	2weeks
a2-1-20-23	19.2	4-methyl-3-heptanone	0.48	pgb	a2-1-20-23.4m3heptanone.3	0.135	2weeks
a2-1-20-23	20.4	4-methyl-3-heptanone	0.48	pgb	a2-1-20-23.4m3heptanone.3	-0.0009128	2weeks
a2-1-20-23	21.6	4-methyl-3-heptanone	0.48	pgb	a2-1-20-23.4m3heptanone.3	0.096	2weeks
a2-1-20-23	22.8	4-methyl-3-heptanone	0.48	pgb	a2-1-20-23.4m3heptanone.3	0.078	2weeks
a2-1-20-23	24	4-methyl-3-heptanone	0.48	pgb	a2-1-20-23.4m3heptanone.3	0.046	2weeks
a2-1-20-23	25.2	4-methyl-3-heptanone	0.48	pgb	a2-1-20-23.4m3heptanone.3	0.074	2weeks
a2-1-20-23	26.4	4-methyl-3-heptanone	0.48	pgb	a2-1-20-23.4m3heptanone.3	0.035	2weeks
a2-1-20-23	27.6	4-methyl-3-heptanone	0.48	pgb	a2-1-20-23.4m3heptanone.3	0.011	2weeks
a2-1-20-23	28.8	4-methyl-3-heptanone	0.48	pgb	a2-1-20-23.4m3heptanone.3	0.002	2weeks
a2-1-20-23	30	4-methyl-3-heptanone	0.48	pgb	a2-1-20-23.4m3heptanone.3	-0.023	2weeks
a2-1-20-23	31.2	4-methyl-3-heptanone	0.48	pgb	a2-1-20-23.4m3heptanone.3	0.033	2weeks
a2-1-20-23	32.4	4-methyl-3-heptanone	0.48	pgb	a2-1-20-23.4m3heptanone.3	0.065	2weeks
a2-1-20-23	33.6	4-methyl-3-heptanone	0.48	pgb	a2-1-20-23.4m3heptanone.3	-0.038	2weeks
a2-1-20-23	34.8	4-methyl-3-heptanone	0.48	pgb	a2-1-20-23.4m3heptanone.3	-0.086	2weeks
a2-1-20-23	36	4-methyl-3-heptanone	0.48	pgb	a2-1-20-23.4m3heptanone.3	-0.057	2weeks
a2-1-20-23	37.2	4-methyl-3-heptanone	0.48	pgb	a2-1-20-23.4m3heptanone.3	-0.072	2weeks
a2-1-20-23	38.4	4-methyl-3-heptanone	0.48	pgb	a2-1-20-23.4m3heptanone.3	-0.026	2weeks
a2-1-20-23	39.6	4-methyl-3-heptanone	0.48	pgb	a2-1-20-23.4m3heptanone.3	-0.122	2weeks
a2-1-20-23	40.8	4-methyl-3-heptanone	0.48	pgb	a2-1-20-23.4m3heptanone.3	-0.141	2weeks
a2-1-20-23	42	4-methyl-3-heptanone	0.48	pgb	a2-1-20-23.4m3heptanone.3	-0.116	2weeks
a2-1-20-23	43.2	4-methyl-3-heptanone	0.48	pgb	a2-1-20-23.4m3heptanone.3	-0.126	2weeks
a2-1-20-23	44.4	4-methyl-3-heptanone	0.48	pgb	a2-1-20-23.4m3heptanone.3	-0.123	2weeks
a2-1-20-23	45.6	4-methyl-3-heptanone	0.48	pgb	a2-1-20-23.4m3heptanone.3	-0.167	2weeks
a2-1-20-23	46.8	4-methyl-3-heptanone	0.48	pgb	a2-1-20-23.4m3heptanone.3	-0.157	2weeks
a2-1-20-23	48	4-methyl-3-heptanone	0.48	pgb	a2-1-20-23.4m3heptanone.3	-0.115	2weeks
a2-1-20-23	1.2	4-methyl-3-heptanol	0.48	pgb	a2-1-20-23.4m3heptanol.1	0.129	2weeks
a2-1-20-23	2.4	4-methyl-3-heptanol	0.48	pgb	a2-1-20-23.4m3heptanol.1	0.003	2weeks
a2-1-20-23	3.6	4-methyl-3-heptanol	0.48	pgb	a2-1-20-23.4m3heptanol.1	-0.015	2weeks
a2-1-20-23	4.8	4-methyl-3-heptanol	0.48	pgb	a2-1-20-23.4m3heptanol.1	-0.001	2weeks
a2-1-20-23	6	4-methyl-3-heptanol	0.48	pgb	a2-1-20-23.4m3heptanol.1	-0.115	2weeks
a2-1-20-23	7.2	4-methyl-3-heptanol	0.48	pgb	a2-1-20-23.4m3heptanol.1	-0.069	2weeks
a2-1-20-23	8.4	4-methyl-3-heptanol	0.48	pgb	a2-1-20-23.4m3heptanol.1	-0.112	2weeks
a2-1-20-23	9.6	4-methyl-3-heptanol	0.48	pgb	a2-1-20-23.4m3heptanol.1	0.177	2weeks
a2-1-20-23	10.8	4-methyl-3-heptanol	0.48	pgb	a2-1-20-23.4m3heptanol.1	0.459	2weeks
a2-1-20-23	12	4-methyl-3-heptanol	0.48	pgb	a2-1-20-23.4m3heptanol.1	0.297	2weeks
a2-1-20-23	13.2	4-methyl-3-heptanol	0.48	pgb	a2-1-20-23.4m3heptanol.1	0.259	2weeks
a2-1-20-23	14.4	4-methyl-3-heptanol	0.48	pgb	a2-1-20-23.4m3heptanol.1	0.314	2weeks
a2-1-20-23	15.6	4-methyl-3-heptanol	0.48	pgb	a2-1-20-23.4m3heptanol.1	0.329	2weeks
a2-1-20-23	16.8	4-methyl-3-heptanol	0.48	pgb	a2-1-20-23.4m3heptanol.1	0.302	2weeks
a2-1-20-23	18	4-methyl-3-heptanol	0.48	pgb	a2-1-20-23.4m3heptanol.1	0.381	2weeks
a2-1-20-23	19.2	4-methyl-3-heptanol	0.48	pgb	a2-1-20-23.4m3heptanol.1	0.474	2weeks
a2-1-20-23	20.4	4-methyl-3-heptanol	0.48	pgb	a2-1-20-23.4m3heptanol.1	0.653	2weeks
a2-1-20-23	21.6	4-methyl-3-heptanol	0.48	pgb	a2-1-20-23.4m3heptanol.1	0.371	2weeks
a2-1-20-23	22.8	4-methyl-3-heptanol	0.48	pgb	a2-1-20-23.4m3heptanol.1	0.307	2weeks
a2-1-20-23	24	4-methyl-3-heptanol	0.48	pgb	a2-1-20-23.4m3heptanol.1	0.283	2weeks
a2-1-20-23	25.2	4-methyl-3-heptanol	0.48	pgb	a2-1-20-23.4m3heptanol.1	0.479	2weeks
a2-1-20-23	26.4	4-methyl-3-heptanol	0.48	pgb	a2-1-20-23.4m3heptanol.1	0.289	2weeks
a2-1-20-23	27.6	4-methyl-3-heptanol	0.48	pgb	a2-1-20-23.4m3heptanol.1	0.303	2weeks
a2-1-20-23	28.8	4-methyl-3-heptanol	0.48	pgb	a2-1-20-23.4m3heptanol.1	0.257	2weeks
a2-1-20-23	30	4-methyl-3-heptanol	0.48	pgb	a2-1-20-23.4m3heptanol.1	0.202	2weeks
a2-1-20-23	31.2	4-methyl-3-heptanol	0.48	pgb	a2-1-20-23.4m3heptanol.1	0.195	2weeks
a2-1-20-23	32.4	4-methyl-3-heptanol	0.48	pgb	a2-1-20-23.4m3heptanol.1	-0.04	2weeks
a2-1-20-23	33.6	4-methyl-3-heptanol	0.48	pgb	a2-1-20-23.4m3heptanol.1	0.072	2weeks
a2-1-20-23	34.8	4-methyl-3-heptanol	0.48	pgb	a2-1-20-23.4m3heptanol.1	-0.052	2weeks
a2-1-20-23	36	4-methyl-3-heptanol	0.48	pgb	a2-1-20-23.4m3heptanol.1	0.073	2weeks
a2-1-20-23	37.2	4-methyl-3-heptanol	0.48	pgb	a2-1-20-23.4m3heptanol.1	-0.006	2weeks
a2-1-20-23	38.4	4-methyl-3-heptanol	0.48	pgb	a2-1-20-23.4m3heptanol.1	0.095	2weeks
a2-1-20-23	39.6	4-methyl-3-heptanol	0.48	pgb	a2-1-20-23.4m3heptanol.1	-0.036	2weeks
a2-1-20-23	40.8	4-methyl-3-heptanol	0.48	pgb	a2-1-20-23.4m3heptanol.1	0.119	2weeks
a2-1-20-23	42	4-methyl-3-heptanol	0.48	pgb	a2-1-20-23.4m3heptanol.1	0.025	2weeks
a2-1-20-23	43.2	4-methyl-3-heptanol	0.48	pgb	a2-1-20-23.4m3heptanol.1	-0.073	2weeks
a2-1-20-23	44.4	4-methyl-3-heptanol	0.48	pgb	a2-1-20-23.4m3heptanol.1	-0.024	2weeks
a2-1-20-23	45.6	4-methyl-3-heptanol	0.48	pgb	a2-1-20-23.4m3heptanol.1	0.003	2weeks
a2-1-20-23	46.8	4-methyl-3-heptanol	0.48	pgb	a2-1-20-23.4m3heptanol.1	0.024	2weeks
a2-1-20-23	48	4-methyl-3-heptanol	0.48	pgb	a2-1-20-23.4m3heptanol.1	0.044	2weeks
a2-1-20-23	1.2	4-methyl-3-heptanol	0.48	pgb	a2-1-20-23.4m3heptanol.2	0.205	2weeks
a2-1-20-23	2.4	4-methyl-3-heptanol	0.48	pgb	a2-1-20-23.4m3heptanol.2	-0.085	2weeks
a2-1-20-23	3.6	4-methyl-3-heptanol	0.48	pgb	a2-1-20-23.4m3heptanol.2	-0.038	2weeks
a2-1-20-23	4.8	4-methyl-3-heptanol	0.48	pgb	a2-1-20-23.4m3heptanol.2	-0.061	2weeks
a2-1-20-23	6	4-methyl-3-heptanol	0.48	pgb	a2-1-20-23.4m3heptanol.2	-0.022	2weeks
a2-1-20-23	7.2	4-methyl-3-heptanol	0.48	pgb	a2-1-20-23.4m3heptanol.2	-0.006	2weeks
a2-1-20-23	8.4	4-methyl-3-heptanol	0.48	pgb	a2-1-20-23.4m3heptanol.2	-0.047	2weeks
a2-1-20-23	9.6	4-methyl-3-heptanol	0.48	pgb	a2-1-20-23.4m3heptanol.2	0.101	2weeks
a2-1-20-23	10.8	4-methyl-3-heptanol	0.48	pgb	a2-1-20-23.4m3heptanol.2	0.265	2weeks
a2-1-20-23	12	4-methyl-3-heptanol	0.48	pgb	a2-1-20-23.4m3heptanol.2	0.444	2weeks
a2-1-20-23	13.2	4-methyl-3-heptanol	0.48	pgb	a2-1-20-23.4m3heptanol.2	0.425	2weeks
a2-1-20-23	14.4	4-methyl-3-heptanol	0.48	pgb	a2-1-20-23.4m3heptanol.2	0.536	2weeks
a2-1-20-23	15.6	4-methyl-3-heptanol	0.48	pgb	a2-1-20-23.4m3heptanol.2	0.548	2weeks
a2-1-20-23	16.8	4-methyl-3-heptanol	0.48	pgb	a2-1-20-23.4m3heptanol.2	0.554	2weeks
a2-1-20-23	18	4-methyl-3-heptanol	0.48	pgb	a2-1-20-23.4m3heptanol.2	0.517	2weeks
a2-1-20-23	19.2	4-methyl-3-heptanol	0.48	pgb	a2-1-20-23.4m3heptanol.2	0.591	2weeks
a2-1-20-23	20.4	4-methyl-3-heptanol	0.48	pgb	a2-1-20-23.4m3heptanol.2	0.499	2weeks
a2-1-20-23	21.6	4-methyl-3-heptanol	0.48	pgb	a2-1-20-23.4m3heptanol.2	0.51	2weeks
a2-1-20-23	22.8	4-methyl-3-heptanol	0.48	pgb	a2-1-20-23.4m3heptanol.2	0.549	2weeks
a2-1-20-23	24	4-methyl-3-heptanol	0.48	pgb	a2-1-20-23.4m3heptanol.2	0.528	2weeks
a2-1-20-23	25.2	4-methyl-3-heptanol	0.48	pgb	a2-1-20-23.4m3heptanol.2	0.453	2weeks
a2-1-20-23	26.4	4-methyl-3-heptanol	0.48	pgb	a2-1-20-23.4m3heptanol.2	0.482	2weeks
a2-1-20-23	27.6	4-methyl-3-heptanol	0.48	pgb	a2-1-20-23.4m3heptanol.2	0.341	2weeks
a2-1-20-23	28.8	4-methyl-3-heptanol	0.48	pgb	a2-1-20-23.4m3heptanol.2	0.373	2weeks
a2-1-20-23	30	4-methyl-3-heptanol	0.48	pgb	a2-1-20-23.4m3heptanol.2	0.435	2weeks
a2-1-20-23	31.2	4-methyl-3-heptanol	0.48	pgb	a2-1-20-23.4m3heptanol.2	0.345	2weeks
a2-1-20-23	32.4	4-methyl-3-heptanol	0.48	pgb	a2-1-20-23.4m3heptanol.2	0.259	2weeks
a2-1-20-23	33.6	4-methyl-3-heptanol	0.48	pgb	a2-1-20-23.4m3heptanol.2	0.219	2weeks
a2-1-20-23	34.8	4-methyl-3-heptanol	0.48	pgb	a2-1-20-23.4m3heptanol.2	0.199	2weeks
a2-1-20-23	36	4-methyl-3-heptanol	0.48	pgb	a2-1-20-23.4m3heptanol.2	0.253	2weeks
a2-1-20-23	37.2	4-methyl-3-heptanol	0.48	pgb	a2-1-20-23.4m3heptanol.2	0.02	2weeks
a2-1-20-23	38.4	4-methyl-3-heptanol	0.48	pgb	a2-1-20-23.4m3heptanol.2	0.102	2weeks
a2-1-20-23	39.6	4-methyl-3-heptanol	0.48	pgb	a2-1-20-23.4m3heptanol.2	0.188	2weeks
a2-1-20-23	40.8	4-methyl-3-heptanol	0.48	pgb	a2-1-20-23.4m3heptanol.2	0.141	2weeks
a2-1-20-23	42	4-methyl-3-heptanol	0.48	pgb	a2-1-20-23.4m3heptanol.2	0.1	2weeks
a2-1-20-23	43.2	4-methyl-3-heptanol	0.48	pgb	a2-1-20-23.4m3heptanol.2	0.094	2weeks
a2-1-20-23	44.4	4-methyl-3-heptanol	0.48	pgb	a2-1-20-23.4m3heptanol.2	0.025	2weeks
a2-1-20-23	45.6	4-methyl-3-heptanol	0.48	pgb	a2-1-20-23.4m3heptanol.2	0.035	2weeks
a2-1-20-23	46.8	4-methyl-3-heptanol	0.48	pgb	a2-1-20-23.4m3heptanol.2	0.023	2weeks
a2-1-20-23	48	4-methyl-3-heptanol	0.48	pgb	a2-1-20-23.4m3heptanol.2	0.002	2weeks
a2-1-20-23	1.2	4-methyl-3-heptanol	0.48	pgb	a2-1-20-23.4m3heptanol.3	0.15	2weeks
a2-1-20-23	2.4	4-methyl-3-heptanol	0.48	pgb	a2-1-20-23.4m3heptanol.3	-0.018	2weeks
a2-1-20-23	3.6	4-methyl-3-heptanol	0.48	pgb	a2-1-20-23.4m3heptanol.3	-0.002	2weeks
a2-1-20-23	4.8	4-methyl-3-heptanol	0.48	pgb	a2-1-20-23.4m3heptanol.3	-0.062	2weeks
a2-1-20-23	6	4-methyl-3-heptanol	0.48	pgb	a2-1-20-23.4m3heptanol.3	-0.069	2weeks
a2-1-20-23	7.2	4-methyl-3-heptanol	0.48	pgb	a2-1-20-23.4m3heptanol.3	-0.11	2weeks
a2-1-20-23	8.4	4-methyl-3-heptanol	0.48	pgb	a2-1-20-23.4m3heptanol.3	-0.072	2weeks
a2-1-20-23	9.6	4-methyl-3-heptanol	0.48	pgb	a2-1-20-23.4m3heptanol.3	-0.063	2weeks
a2-1-20-23	10.8	4-methyl-3-heptanol	0.48	pgb	a2-1-20-23.4m3heptanol.3	-0.017	2weeks
a2-1-20-23	12	4-methyl-3-heptanol	0.48	pgb	a2-1-20-23.4m3heptanol.3	0.156	2weeks
a2-1-20-23	13.2	4-methyl-3-heptanol	0.48	pgb	a2-1-20-23.4m3heptanol.3	0.158	2weeks
a2-1-20-23	14.4	4-methyl-3-heptanol	0.48	pgb	a2-1-20-23.4m3heptanol.3	0.193	2weeks
a2-1-20-23	15.6	4-methyl-3-heptanol	0.48	pgb	a2-1-20-23.4m3heptanol.3	0.195	2weeks
a2-1-20-23	16.8	4-methyl-3-heptanol	0.48	pgb	a2-1-20-23.4m3heptanol.3	0.284	2weeks
a2-1-20-23	18	4-methyl-3-heptanol	0.48	pgb	a2-1-20-23.4m3heptanol.3	0.185	2weeks
a2-1-20-23	19.2	4-methyl-3-heptanol	0.48	pgb	a2-1-20-23.4m3heptanol.3	0.09	2weeks
a2-1-20-23	20.4	4-methyl-3-heptanol	0.48	pgb	a2-1-20-23.4m3heptanol.3	0.192	2weeks
a2-1-20-23	21.6	4-methyl-3-heptanol	0.48	pgb	a2-1-20-23.4m3heptanol.3	0.274	2weeks
a2-1-20-23	22.8	4-methyl-3-heptanol	0.48	pgb	a2-1-20-23.4m3heptanol.3	0.189	2weeks
a2-1-20-23	24	4-methyl-3-heptanol	0.48	pgb	a2-1-20-23.4m3heptanol.3	0.206	2weeks
a2-1-20-23	25.2	4-methyl-3-heptanol	0.48	pgb	a2-1-20-23.4m3heptanol.3	0.14	2weeks
a2-1-20-23	26.4	4-methyl-3-heptanol	0.48	pgb	a2-1-20-23.4m3heptanol.3	0.103	2weeks
a2-1-20-23	27.6	4-methyl-3-heptanol	0.48	pgb	a2-1-20-23.4m3heptanol.3	0.108	2weeks
a2-1-20-23	28.8	4-methyl-3-heptanol	0.48	pgb	a2-1-20-23.4m3heptanol.3	0.073	2weeks
a2-1-20-23	30	4-methyl-3-heptanol	0.48	pgb	a2-1-20-23.4m3heptanol.3	0.131	2weeks
a2-1-20-23	31.2	4-methyl-3-heptanol	0.48	pgb	a2-1-20-23.4m3heptanol.3	0.063	2weeks
a2-1-20-23	32.4	4-methyl-3-heptanol	0.48	pgb	a2-1-20-23.4m3heptanol.3	0.045	2weeks
a2-1-20-23	33.6	4-methyl-3-heptanol	0.48	pgb	a2-1-20-23.4m3heptanol.3	0.022	2weeks
a2-1-20-23	34.8	4-methyl-3-heptanol	0.48	pgb	a2-1-20-23.4m3heptanol.3	-0.035	2weeks
a2-1-20-23	36	4-methyl-3-heptanol	0.48	pgb	a2-1-20-23.4m3heptanol.3	-0.034	2weeks
a2-1-20-23	37.2	4-methyl-3-heptanol	0.48	pgb	a2-1-20-23.4m3heptanol.3	-0.047	2weeks
a2-1-20-23	38.4	4-methyl-3-heptanol	0.48	pgb	a2-1-20-23.4m3heptanol.3	-0.067	2weeks
a2-1-20-23	39.6	4-methyl-3-heptanol	0.48	pgb	a2-1-20-23.4m3heptanol.3	-0.044	2weeks
a2-1-20-23	40.8	4-methyl-3-heptanol	0.48	pgb	a2-1-20-23.4m3heptanol.3	-0.057	2weeks
a2-1-20-23	42	4-methyl-3-heptanol	0.48	pgb	a2-1-20-23.4m3heptanol.3	-0.085	2weeks
a2-1-20-23	43.2	4-methyl-3-heptanol	0.48	pgb	a2-1-20-23.4m3heptanol.3	-0.099	2weeks
a2-1-20-23	44.4	4-methyl-3-heptanol	0.48	pgb	a2-1-20-23.4m3heptanol.3	-0.108	2weeks
a2-1-20-23	45.6	4-methyl-3-heptanol	0.48	pgb	a2-1-20-23.4m3heptanol.3	-0.101	2weeks
a2-1-20-23	46.8	4-methyl-3-heptanol	0.48	pgb	a2-1-20-23.4m3heptanol.3	-0.078	2weeks
a2-1-20-23	48	4-methyl-3-heptanol	0.48	pgb	a2-1-20-23.4m3heptanol.3	-0.083	2weeks
a2-1-20-23	1.2	4-methyl-3-heptanone	0.48	pga	a2-1-20-23.4m3heptanone.1	0.154	2weeks
a2-1-20-23	2.4	4-methyl-3-heptanone	0.48	pga	a2-1-20-23.4m3heptanone.1	-0.036	2weeks
a2-1-20-23	3.6	4-methyl-3-heptanone	0.48	pga	a2-1-20-23.4m3heptanone.1	-0.023	2weeks
a2-1-20-23	4.8	4-methyl-3-heptanone	0.48	pga	a2-1-20-23.4m3heptanone.1	-0.054	2weeks
a2-1-20-23	6	4-methyl-3-heptanone	0.48	pga	a2-1-20-23.4m3heptanone.1	-0.041	2weeks
a2-1-20-23	7.2	4-methyl-3-heptanone	0.48	pga	a2-1-20-23.4m3heptanone.1	0.091	2weeks
a2-1-20-23	8.4	4-methyl-3-heptanone	0.48	pga	a2-1-20-23.4m3heptanone.1	0.098	2weeks
a2-1-20-23	9.6	4-methyl-3-heptanone	0.48	pga	a2-1-20-23.4m3heptanone.1	0.036	2weeks
a2-1-20-23	10.8	4-methyl-3-heptanone	0.48	pga	a2-1-20-23.4m3heptanone.1	-0.018	2weeks
a2-1-20-23	12	4-methyl-3-heptanone	0.48	pga	a2-1-20-23.4m3heptanone.1	-0.025	2weeks
a2-1-20-23	13.2	4-methyl-3-heptanone	0.48	pga	a2-1-20-23.4m3heptanone.1	-0.078	2weeks
a2-1-20-23	14.4	4-methyl-3-heptanone	0.48	pga	a2-1-20-23.4m3heptanone.1	-0.016	2weeks
a2-1-20-23	15.6	4-methyl-3-heptanone	0.48	pga	a2-1-20-23.4m3heptanone.1	0.016	2weeks
a2-1-20-23	16.8	4-methyl-3-heptanone	0.48	pga	a2-1-20-23.4m3heptanone.1	0.133	2weeks
a2-1-20-23	18	4-methyl-3-heptanone	0.48	pga	a2-1-20-23.4m3heptanone.1	0.011	2weeks
a2-1-20-23	19.2	4-methyl-3-heptanone	0.48	pga	a2-1-20-23.4m3heptanone.1	0.033	2weeks
a2-1-20-23	20.4	4-methyl-3-heptanone	0.48	pga	a2-1-20-23.4m3heptanone.1	0.019	2weeks
a2-1-20-23	21.6	4-methyl-3-heptanone	0.48	pga	a2-1-20-23.4m3heptanone.1	0.041	2weeks
a2-1-20-23	22.8	4-methyl-3-heptanone	0.48	pga	a2-1-20-23.4m3heptanone.1	-0.044	2weeks
a2-1-20-23	24	4-methyl-3-heptanone	0.48	pga	a2-1-20-23.4m3heptanone.1	-0.021	2weeks
a2-1-20-23	25.2	4-methyl-3-heptanone	0.48	pga	a2-1-20-23.4m3heptanone.1	-0.095	2weeks
a2-1-20-23	26.4	4-methyl-3-heptanone	0.48	pga	a2-1-20-23.4m3heptanone.1	-0.061	2weeks
a2-1-20-23	27.6	4-methyl-3-heptanone	0.48	pga	a2-1-20-23.4m3heptanone.1	-0.117	2weeks
a2-1-20-23	28.8	4-methyl-3-heptanone	0.48	pga	a2-1-20-23.4m3heptanone.1	-0.045	2weeks
a2-1-20-23	30	4-methyl-3-heptanone	0.48	pga	a2-1-20-23.4m3heptanone.1	-0.084	2weeks
a2-1-20-23	31.2	4-methyl-3-heptanone	0.48	pga	a2-1-20-23.4m3heptanone.1	-0.096	2weeks
a2-1-20-23	32.4	4-methyl-3-heptanone	0.48	pga	a2-1-20-23.4m3heptanone.1	-0.003	2weeks
a2-1-20-23	33.6	4-methyl-3-heptanone	0.48	pga	a2-1-20-23.4m3heptanone.1	-0.046	2weeks
a2-1-20-23	34.8	4-methyl-3-heptanone	0.48	pga	a2-1-20-23.4m3heptanone.1	-0.064	2weeks
a2-1-20-23	36	4-methyl-3-heptanone	0.48	pga	a2-1-20-23.4m3heptanone.1	0.031	2weeks
a2-1-20-23	37.2	4-methyl-3-heptanone	0.48	pga	a2-1-20-23.4m3heptanone.1	-0.066	2weeks
a2-1-20-23	38.4	4-methyl-3-heptanone	0.48	pga	a2-1-20-23.4m3heptanone.1	-0.071	2weeks
a2-1-20-23	39.6	4-methyl-3-heptanone	0.48	pga	a2-1-20-23.4m3heptanone.1	-0.136	2weeks
a2-1-20-23	40.8	4-methyl-3-heptanone	0.48	pga	a2-1-20-23.4m3heptanone.1	0.005	2weeks
a2-1-20-23	42	4-methyl-3-heptanone	0.48	pga	a2-1-20-23.4m3heptanone.1	0.027	2weeks
a2-1-20-23	43.2	4-methyl-3-heptanone	0.48	pga	a2-1-20-23.4m3heptanone.1	0.09	2weeks
a2-1-20-23	44.4	4-methyl-3-heptanone	0.48	pga	a2-1-20-23.4m3heptanone.1	0.106	2weeks
a2-1-20-23	45.6	4-methyl-3-heptanone	0.48	pga	a2-1-20-23.4m3heptanone.1	0.013	2weeks
a2-1-20-23	46.8	4-methyl-3-heptanone	0.48	pga	a2-1-20-23.4m3heptanone.1	0.171	2weeks
a2-1-20-23	48	4-methyl-3-heptanone	0.48	pga	a2-1-20-23.4m3heptanone.1	0.048	2weeks
a2-1-20-23	1.2	4-methyl-3-heptanone	0.48	pga	a2-1-20-23.4m3heptanone.2	0.217	2weeks
a2-1-20-23	2.4	4-methyl-3-heptanone	0.48	pga	a2-1-20-23.4m3heptanone.2	-0.015	2weeks
a2-1-20-23	3.6	4-methyl-3-heptanone	0.48	pga	a2-1-20-23.4m3heptanone.2	-0.03	2weeks
a2-1-20-23	4.8	4-methyl-3-heptanone	0.48	pga	a2-1-20-23.4m3heptanone.2	-0.08	2weeks
a2-1-20-23	6	4-methyl-3-heptanone	0.48	pga	a2-1-20-23.4m3heptanone.2	-0.092	2weeks
a2-1-20-23	7.2	4-methyl-3-heptanone	0.48	pga	a2-1-20-23.4m3heptanone.2	-0.095	2weeks
a2-1-20-23	8.4	4-methyl-3-heptanone	0.48	pga	a2-1-20-23.4m3heptanone.2	-0.051	2weeks
a2-1-20-23	9.6	4-methyl-3-heptanone	0.48	pga	a2-1-20-23.4m3heptanone.2	-0.126	2weeks
a2-1-20-23	10.8	4-methyl-3-heptanone	0.48	pga	a2-1-20-23.4m3heptanone.2	-0.058	2weeks
a2-1-20-23	12	4-methyl-3-heptanone	0.48	pga	a2-1-20-23.4m3heptanone.2	-0.205	2weeks
a2-1-20-23	13.2	4-methyl-3-heptanone	0.48	pga	a2-1-20-23.4m3heptanone.2	-0.093	2weeks
a2-1-20-23	14.4	4-methyl-3-heptanone	0.48	pga	a2-1-20-23.4m3heptanone.2	-0.143	2weeks
a2-1-20-23	15.6	4-methyl-3-heptanone	0.48	pga	a2-1-20-23.4m3heptanone.2	-0.014	2weeks
a2-1-20-23	16.8	4-methyl-3-heptanone	0.48	pga	a2-1-20-23.4m3heptanone.2	-0.044	2weeks
a2-1-20-23	18	4-methyl-3-heptanone	0.48	pga	a2-1-20-23.4m3heptanone.2	-0.152	2weeks
a2-1-20-23	19.2	4-methyl-3-heptanone	0.48	pga	a2-1-20-23.4m3heptanone.2	-0.125	2weeks
a2-1-20-23	20.4	4-methyl-3-heptanone	0.48	pga	a2-1-20-23.4m3heptanone.2	-0.195	2weeks
a2-1-20-23	21.6	4-methyl-3-heptanone	0.48	pga	a2-1-20-23.4m3heptanone.2	-0.184	2weeks
a2-1-20-23	22.8	4-methyl-3-heptanone	0.48	pga	a2-1-20-23.4m3heptanone.2	-0.097	2weeks
a2-1-20-23	24	4-methyl-3-heptanone	0.48	pga	a2-1-20-23.4m3heptanone.2	-0.139	2weeks
a2-1-20-23	25.2	4-methyl-3-heptanone	0.48	pga	a2-1-20-23.4m3heptanone.2	-0.168	2weeks
a2-1-20-23	26.4	4-methyl-3-heptanone	0.48	pga	a2-1-20-23.4m3heptanone.2	-0.109	2weeks
a2-1-20-23	27.6	4-methyl-3-heptanone	0.48	pga	a2-1-20-23.4m3heptanone.2	-0.144	2weeks
a2-1-20-23	28.8	4-methyl-3-heptanone	0.48	pga	a2-1-20-23.4m3heptanone.2	-0.204	2weeks
a2-1-20-23	30	4-methyl-3-heptanone	0.48	pga	a2-1-20-23.4m3heptanone.2	-0.22	2weeks
a2-1-20-23	31.2	4-methyl-3-heptanone	0.48	pga	a2-1-20-23.4m3heptanone.2	-0.169	2weeks
a2-1-20-23	32.4	4-methyl-3-heptanone	0.48	pga	a2-1-20-23.4m3heptanone.2	-0.17	2weeks
a2-1-20-23	33.6	4-methyl-3-heptanone	0.48	pga	a2-1-20-23.4m3heptanone.2	-0.132	2weeks
a2-1-20-23	34.8	4-methyl-3-heptanone	0.48	pga	a2-1-20-23.4m3heptanone.2	-0.104	2weeks
a2-1-20-23	36	4-methyl-3-heptanone	0.48	pga	a2-1-20-23.4m3heptanone.2	-0.082	2weeks
a2-1-20-23	37.2	4-methyl-3-heptanone	0.48	pga	a2-1-20-23.4m3heptanone.2	-0.135	2weeks
a2-1-20-23	38.4	4-methyl-3-heptanone	0.48	pga	a2-1-20-23.4m3heptanone.2	-0.193	2weeks
a2-1-20-23	39.6	4-methyl-3-heptanone	0.48	pga	a2-1-20-23.4m3heptanone.2	-0.184	2weeks
a2-1-20-23	40.8	4-methyl-3-heptanone	0.48	pga	a2-1-20-23.4m3heptanone.2	-0.126	2weeks
a2-1-20-23	42	4-methyl-3-heptanone	0.48	pga	a2-1-20-23.4m3heptanone.2	-0.171	2weeks
a2-1-20-23	43.2	4-methyl-3-heptanone	0.48	pga	a2-1-20-23.4m3heptanone.2	-0.11	2weeks
a2-1-20-23	44.4	4-methyl-3-heptanone	0.48	pga	a2-1-20-23.4m3heptanone.2	-0.206	2weeks
a2-1-20-23	45.6	4-methyl-3-heptanone	0.48	pga	a2-1-20-23.4m3heptanone.2	-0.102	2weeks
a2-1-20-23	46.8	4-methyl-3-heptanone	0.48	pga	a2-1-20-23.4m3heptanone.2	-0.167	2weeks
a2-1-20-23	48	4-methyl-3-heptanone	0.48	pga	a2-1-20-23.4m3heptanone.2	-0.167	2weeks
a2-1-20-23	1.2	4-methyl-3-heptanone	0.48	pga	a2-1-20-23.4m3heptanone.3	0.144	2weeks
a2-1-20-23	2.4	4-methyl-3-heptanone	0.48	pga	a2-1-20-23.4m3heptanone.3	-0.012	2weeks
a2-1-20-23	3.6	4-methyl-3-heptanone	0.48	pga	a2-1-20-23.4m3heptanone.3	-0.031	2weeks
a2-1-20-23	4.8	4-methyl-3-heptanone	0.48	pga	a2-1-20-23.4m3heptanone.3	-0.07	2weeks
a2-1-20-23	6	4-methyl-3-heptanone	0.48	pga	a2-1-20-23.4m3heptanone.3	-0.031	2weeks
a2-1-20-23	7.2	4-methyl-3-heptanone	0.48	pga	a2-1-20-23.4m3heptanone.3	-0.13	2weeks
a2-1-20-23	8.4	4-methyl-3-heptanone	0.48	pga	a2-1-20-23.4m3heptanone.3	-0.048	2weeks
a2-1-20-23	9.6	4-methyl-3-heptanone	0.48	pga	a2-1-20-23.4m3heptanone.3	-0.159	2weeks
a2-1-20-23	10.8	4-methyl-3-heptanone	0.48	pga	a2-1-20-23.4m3heptanone.3	-0.129	2weeks
a2-1-20-23	12	4-methyl-3-heptanone	0.48	pga	a2-1-20-23.4m3heptanone.3	-0.076	2weeks
a2-1-20-23	13.2	4-methyl-3-heptanone	0.48	pga	a2-1-20-23.4m3heptanone.3	-0.125	2weeks
a2-1-20-23	14.4	4-methyl-3-heptanone	0.48	pga	a2-1-20-23.4m3heptanone.3	-0.133	2weeks
a2-1-20-23	15.6	4-methyl-3-heptanone	0.48	pga	a2-1-20-23.4m3heptanone.3	-0.102	2weeks
a2-1-20-23	16.8	4-methyl-3-heptanone	0.48	pga	a2-1-20-23.4m3heptanone.3	-0.164	2weeks
a2-1-20-23	18	4-methyl-3-heptanone	0.48	pga	a2-1-20-23.4m3heptanone.3	-0.161	2weeks
a2-1-20-23	19.2	4-methyl-3-heptanone	0.48	pga	a2-1-20-23.4m3heptanone.3	-0.142	2weeks
a2-1-20-23	20.4	4-methyl-3-heptanone	0.48	pga	a2-1-20-23.4m3heptanone.3	-0.16	2weeks
a2-1-20-23	21.6	4-methyl-3-heptanone	0.48	pga	a2-1-20-23.4m3heptanone.3	-0.194	2weeks
a2-1-20-23	22.8	4-methyl-3-heptanone	0.48	pga	a2-1-20-23.4m3heptanone.3	-0.127	2weeks
a2-1-20-23	24	4-methyl-3-heptanone	0.48	pga	a2-1-20-23.4m3heptanone.3	-0.137	2weeks
a2-1-20-23	25.2	4-methyl-3-heptanone	0.48	pga	a2-1-20-23.4m3heptanone.3	-0.155	2weeks
a2-1-20-23	26.4	4-methyl-3-heptanone	0.48	pga	a2-1-20-23.4m3heptanone.3	-0.168	2weeks
a2-1-20-23	27.6	4-methyl-3-heptanone	0.48	pga	a2-1-20-23.4m3heptanone.3	-0.217	2weeks
a2-1-20-23	28.8	4-methyl-3-heptanone	0.48	pga	a2-1-20-23.4m3heptanone.3	-0.132	2weeks
a2-1-20-23	30	4-methyl-3-heptanone	0.48	pga	a2-1-20-23.4m3heptanone.3	-0.14	2weeks
a2-1-20-23	31.2	4-methyl-3-heptanone	0.48	pga	a2-1-20-23.4m3heptanone.3	-0.153	2weeks
a2-1-20-23	32.4	4-methyl-3-heptanone	0.48	pga	a2-1-20-23.4m3heptanone.3	-0.166	2weeks
a2-1-20-23	33.6	4-methyl-3-heptanone	0.48	pga	a2-1-20-23.4m3heptanone.3	-0.139	2weeks
a2-1-20-23	34.8	4-methyl-3-heptanone	0.48	pga	a2-1-20-23.4m3heptanone.3	-0.215	2weeks
a2-1-20-23	36	4-methyl-3-heptanone	0.48	pga	a2-1-20-23.4m3heptanone.3	-0.171	2weeks
a2-1-20-23	37.2	4-methyl-3-heptanone	0.48	pga	a2-1-20-23.4m3heptanone.3	-0.215	2weeks
a2-1-20-23	38.4	4-methyl-3-heptanone	0.48	pga	a2-1-20-23.4m3heptanone.3	-0.134	2weeks
a2-1-20-23	39.6	4-methyl-3-heptanone	0.48	pga	a2-1-20-23.4m3heptanone.3	-0.248	2weeks
a2-1-20-23	40.8	4-methyl-3-heptanone	0.48	pga	a2-1-20-23.4m3heptanone.3	-0.169	2weeks
a2-1-20-23	42	4-methyl-3-heptanone	0.48	pga	a2-1-20-23.4m3heptanone.3	-0.17	2weeks
a2-1-20-23	43.2	4-methyl-3-heptanone	0.48	pga	a2-1-20-23.4m3heptanone.3	-0.238	2weeks
a2-1-20-23	44.4	4-methyl-3-heptanone	0.48	pga	a2-1-20-23.4m3heptanone.3	-0.193	2weeks
a2-1-20-23	45.6	4-methyl-3-heptanone	0.48	pga	a2-1-20-23.4m3heptanone.3	-0.14	2weeks
a2-1-20-23	46.8	4-methyl-3-heptanone	0.48	pga	a2-1-20-23.4m3heptanone.3	-0.251	2weeks
a2-1-20-23	48	4-methyl-3-heptanone	0.48	pga	a2-1-20-23.4m3heptanone.3	-0.202	2weeks
a2-1-20-23	1.2	4-methyl-3-heptanol	0.48	pga	a2-1-20-23.4m3heptanol.1	0.114	2weeks
a2-1-20-23	2.4	4-methyl-3-heptanol	0.48	pga	a2-1-20-23.4m3heptanol.1	0.013	2weeks
a2-1-20-23	3.6	4-methyl-3-heptanol	0.48	pga	a2-1-20-23.4m3heptanol.1	-0.071	2weeks
a2-1-20-23	4.8	4-methyl-3-heptanol	0.48	pga	a2-1-20-23.4m3heptanol.1	0.027	2weeks
a2-1-20-23	6	4-methyl-3-heptanol	0.48	pga	a2-1-20-23.4m3heptanol.1	-0.083	2weeks
a2-1-20-23	7.2	4-methyl-3-heptanol	0.48	pga	a2-1-20-23.4m3heptanol.1	-0.101	2weeks
a2-1-20-23	8.4	4-methyl-3-heptanol	0.48	pga	a2-1-20-23.4m3heptanol.1	-0.046	2weeks
a2-1-20-23	9.6	4-methyl-3-heptanol	0.48	pga	a2-1-20-23.4m3heptanol.1	0.176	2weeks
a2-1-20-23	10.8	4-methyl-3-heptanol	0.48	pga	a2-1-20-23.4m3heptanol.1	0.389	2weeks
a2-1-20-23	12	4-methyl-3-heptanol	0.48	pga	a2-1-20-23.4m3heptanol.1	0.177	2weeks
a2-1-20-23	13.2	4-methyl-3-heptanol	0.48	pga	a2-1-20-23.4m3heptanol.1	0.171	2weeks
a2-1-20-23	14.4	4-methyl-3-heptanol	0.48	pga	a2-1-20-23.4m3heptanol.1	0.247	2weeks
a2-1-20-23	15.6	4-methyl-3-heptanol	0.48	pga	a2-1-20-23.4m3heptanol.1	0.26	2weeks
a2-1-20-23	16.8	4-methyl-3-heptanol	0.48	pga	a2-1-20-23.4m3heptanol.1	0.235	2weeks
a2-1-20-23	18	4-methyl-3-heptanol	0.48	pga	a2-1-20-23.4m3heptanol.1	0.397	2weeks
a2-1-20-23	19.2	4-methyl-3-heptanol	0.48	pga	a2-1-20-23.4m3heptanol.1	0.405	2weeks
a2-1-20-23	20.4	4-methyl-3-heptanol	0.48	pga	a2-1-20-23.4m3heptanol.1	0.486	2weeks
a2-1-20-23	21.6	4-methyl-3-heptanol	0.48	pga	a2-1-20-23.4m3heptanol.1	0.275	2weeks
a2-1-20-23	22.8	4-methyl-3-heptanol	0.48	pga	a2-1-20-23.4m3heptanol.1	0.324	2weeks
a2-1-20-23	24	4-methyl-3-heptanol	0.48	pga	a2-1-20-23.4m3heptanol.1	0.13	2weeks
a2-1-20-23	25.2	4-methyl-3-heptanol	0.48	pga	a2-1-20-23.4m3heptanol.1	0.272	2weeks
a2-1-20-23	26.4	4-methyl-3-heptanol	0.48	pga	a2-1-20-23.4m3heptanol.1	0.173	2weeks
a2-1-20-23	27.6	4-methyl-3-heptanol	0.48	pga	a2-1-20-23.4m3heptanol.1	0.242	2weeks
a2-1-20-23	28.8	4-methyl-3-heptanol	0.48	pga	a2-1-20-23.4m3heptanol.1	0.186	2weeks
a2-1-20-23	30	4-methyl-3-heptanol	0.48	pga	a2-1-20-23.4m3heptanol.1	0.087	2weeks
a2-1-20-23	31.2	4-methyl-3-heptanol	0.48	pga	a2-1-20-23.4m3heptanol.1	0.065	2weeks
a2-1-20-23	32.4	4-methyl-3-heptanol	0.48	pga	a2-1-20-23.4m3heptanol.1	0.028	2weeks
a2-1-20-23	33.6	4-methyl-3-heptanol	0.48	pga	a2-1-20-23.4m3heptanol.1	0.076	2weeks
a2-1-20-23	34.8	4-methyl-3-heptanol	0.48	pga	a2-1-20-23.4m3heptanol.1	0.189	2weeks
a2-1-20-23	36	4-methyl-3-heptanol	0.48	pga	a2-1-20-23.4m3heptanol.1	0.243	2weeks
a2-1-20-23	37.2	4-methyl-3-heptanol	0.48	pga	a2-1-20-23.4m3heptanol.1	-0.034	2weeks
a2-1-20-23	38.4	4-methyl-3-heptanol	0.48	pga	a2-1-20-23.4m3heptanol.1	0.183	2weeks
a2-1-20-23	39.6	4-methyl-3-heptanol	0.48	pga	a2-1-20-23.4m3heptanol.1	0.035	2weeks
a2-1-20-23	40.8	4-methyl-3-heptanol	0.48	pga	a2-1-20-23.4m3heptanol.1	0.258	2weeks
a2-1-20-23	42	4-methyl-3-heptanol	0.48	pga	a2-1-20-23.4m3heptanol.1	0.148	2weeks
a2-1-20-23	43.2	4-methyl-3-heptanol	0.48	pga	a2-1-20-23.4m3heptanol.1	-0.093	2weeks
a2-1-20-23	44.4	4-methyl-3-heptanol	0.48	pga	a2-1-20-23.4m3heptanol.1	0.002	2weeks
a2-1-20-23	45.6	4-methyl-3-heptanol	0.48	pga	a2-1-20-23.4m3heptanol.1	-0.045	2weeks
a2-1-20-23	46.8	4-methyl-3-heptanol	0.48	pga	a2-1-20-23.4m3heptanol.1	-0.008	2weeks
a2-1-20-23	48	4-methyl-3-heptanol	0.48	pga	a2-1-20-23.4m3heptanol.1	-0.002	2weeks
a2-1-20-23	1.2	4-methyl-3-heptanol	0.48	pga	a2-1-20-23.4m3heptanol.2	0.136	2weeks
a2-1-20-23	2.4	4-methyl-3-heptanol	0.48	pga	a2-1-20-23.4m3heptanol.2	-0.067	2weeks
a2-1-20-23	3.6	4-methyl-3-heptanol	0.48	pga	a2-1-20-23.4m3heptanol.2	-0.028	2weeks
a2-1-20-23	4.8	4-methyl-3-heptanol	0.48	pga	a2-1-20-23.4m3heptanol.2	-0.0003999	2weeks
a2-1-20-23	6	4-methyl-3-heptanol	0.48	pga	a2-1-20-23.4m3heptanol.2	-0.041	2weeks
a2-1-20-23	7.2	4-methyl-3-heptanol	0.48	pga	a2-1-20-23.4m3heptanol.2	-0.024	2weeks
a2-1-20-23	8.4	4-methyl-3-heptanol	0.48	pga	a2-1-20-23.4m3heptanol.2	-0.038	2weeks
a2-1-20-23	9.6	4-methyl-3-heptanol	0.48	pga	a2-1-20-23.4m3heptanol.2	-0.007	2weeks
a2-1-20-23	10.8	4-methyl-3-heptanol	0.48	pga	a2-1-20-23.4m3heptanol.2	0.079	2weeks
a2-1-20-23	12	4-methyl-3-heptanol	0.48	pga	a2-1-20-23.4m3heptanol.2	0.155	2weeks
a2-1-20-23	13.2	4-methyl-3-heptanol	0.48	pga	a2-1-20-23.4m3heptanol.2	0.176	2weeks
a2-1-20-23	14.4	4-methyl-3-heptanol	0.48	pga	a2-1-20-23.4m3heptanol.2	0.216	2weeks
a2-1-20-23	15.6	4-methyl-3-heptanol	0.48	pga	a2-1-20-23.4m3heptanol.2	0.182	2weeks
a2-1-20-23	16.8	4-methyl-3-heptanol	0.48	pga	a2-1-20-23.4m3heptanol.2	0.174	2weeks
a2-1-20-23	18	4-methyl-3-heptanol	0.48	pga	a2-1-20-23.4m3heptanol.2	0.107	2weeks
a2-1-20-23	19.2	4-methyl-3-heptanol	0.48	pga	a2-1-20-23.4m3heptanol.2	0.147	2weeks
a2-1-20-23	20.4	4-methyl-3-heptanol	0.48	pga	a2-1-20-23.4m3heptanol.2	0.133	2weeks
a2-1-20-23	21.6	4-methyl-3-heptanol	0.48	pga	a2-1-20-23.4m3heptanol.2	0.072	2weeks
a2-1-20-23	22.8	4-methyl-3-heptanol	0.48	pga	a2-1-20-23.4m3heptanol.2	0.144	2weeks
a2-1-20-23	24	4-methyl-3-heptanol	0.48	pga	a2-1-20-23.4m3heptanol.2	0.196	2weeks
a2-1-20-23	25.2	4-methyl-3-heptanol	0.48	pga	a2-1-20-23.4m3heptanol.2	0.139	2weeks
a2-1-20-23	26.4	4-methyl-3-heptanol	0.48	pga	a2-1-20-23.4m3heptanol.2	0.177	2weeks
a2-1-20-23	27.6	4-methyl-3-heptanol	0.48	pga	a2-1-20-23.4m3heptanol.2	0.007	2weeks
a2-1-20-23	28.8	4-methyl-3-heptanol	0.48	pga	a2-1-20-23.4m3heptanol.2	0.088	2weeks
a2-1-20-23	30	4-methyl-3-heptanol	0.48	pga	a2-1-20-23.4m3heptanol.2	0.141	2weeks
a2-1-20-23	31.2	4-methyl-3-heptanol	0.48	pga	a2-1-20-23.4m3heptanol.2	0.007	2weeks
a2-1-20-23	32.4	4-methyl-3-heptanol	0.48	pga	a2-1-20-23.4m3heptanol.2	0.02	2weeks
a2-1-20-23	33.6	4-methyl-3-heptanol	0.48	pga	a2-1-20-23.4m3heptanol.2	0.072	2weeks
a2-1-20-23	34.8	4-methyl-3-heptanol	0.48	pga	a2-1-20-23.4m3heptanol.2	0.049	2weeks
a2-1-20-23	36	4-methyl-3-heptanol	0.48	pga	a2-1-20-23.4m3heptanol.2	0.017	2weeks
a2-1-20-23	37.2	4-methyl-3-heptanol	0.48	pga	a2-1-20-23.4m3heptanol.2	-0.093	2weeks
a2-1-20-23	38.4	4-methyl-3-heptanol	0.48	pga	a2-1-20-23.4m3heptanol.2	-0.082	2weeks
a2-1-20-23	39.6	4-methyl-3-heptanol	0.48	pga	a2-1-20-23.4m3heptanol.2	-0.044	2weeks
a2-1-20-23	40.8	4-methyl-3-heptanol	0.48	pga	a2-1-20-23.4m3heptanol.2	-0.049	2weeks
a2-1-20-23	42	4-methyl-3-heptanol	0.48	pga	a2-1-20-23.4m3heptanol.2	-0.07	2weeks
a2-1-20-23	43.2	4-methyl-3-heptanol	0.48	pga	a2-1-20-23.4m3heptanol.2	-0.085	2weeks
a2-1-20-23	44.4	4-methyl-3-heptanol	0.48	pga	a2-1-20-23.4m3heptanol.2	-0.043	2weeks
a2-1-20-23	45.6	4-methyl-3-heptanol	0.48	pga	a2-1-20-23.4m3heptanol.2	-0.056	2weeks
a2-1-20-23	46.8	4-methyl-3-heptanol	0.48	pga	a2-1-20-23.4m3heptanol.2	-0.045	2weeks
a2-1-20-23	48	4-methyl-3-heptanol	0.48	pga	a2-1-20-23.4m3heptanol.2	-0.064	2weeks
a2-1-20-23	1.2	4-methyl-3-heptanol	0.48	pga	a2-1-20-23.4m3heptanol.3	0.196	2weeks
a2-1-20-23	2.4	4-methyl-3-heptanol	0.48	pga	a2-1-20-23.4m3heptanol.3	-0.013	2weeks
a2-1-20-23	3.6	4-methyl-3-heptanol	0.48	pga	a2-1-20-23.4m3heptanol.3	-0.012	2weeks
a2-1-20-23	4.8	4-methyl-3-heptanol	0.48	pga	a2-1-20-23.4m3heptanol.3	-0.054	2weeks
a2-1-20-23	6	4-methyl-3-heptanol	0.48	pga	a2-1-20-23.4m3heptanol.3	-0.117	2weeks
a2-1-20-23	7.2	4-methyl-3-heptanol	0.48	pga	a2-1-20-23.4m3heptanol.3	-0.087	2weeks
a2-1-20-23	8.4	4-methyl-3-heptanol	0.48	pga	a2-1-20-23.4m3heptanol.3	0.011	2weeks
a2-1-20-23	9.6	4-methyl-3-heptanol	0.48	pga	a2-1-20-23.4m3heptanol.3	-0.075	2weeks
a2-1-20-23	10.8	4-methyl-3-heptanol	0.48	pga	a2-1-20-23.4m3heptanol.3	0.04	2weeks
a2-1-20-23	12	4-methyl-3-heptanol	0.48	pga	a2-1-20-23.4m3heptanol.3	0.137	2weeks
a2-1-20-23	13.2	4-methyl-3-heptanol	0.48	pga	a2-1-20-23.4m3heptanol.3	0.037	2weeks
a2-1-20-23	14.4	4-methyl-3-heptanol	0.48	pga	a2-1-20-23.4m3heptanol.3	0.109	2weeks
a2-1-20-23	15.6	4-methyl-3-heptanol	0.48	pga	a2-1-20-23.4m3heptanol.3	0.071	2weeks
a2-1-20-23	16.8	4-methyl-3-heptanol	0.48	pga	a2-1-20-23.4m3heptanol.3	0.127	2weeks
a2-1-20-23	18	4-methyl-3-heptanol	0.48	pga	a2-1-20-23.4m3heptanol.3	0.092	2weeks
a2-1-20-23	19.2	4-methyl-3-heptanol	0.48	pga	a2-1-20-23.4m3heptanol.3	-0.057	2weeks
a2-1-20-23	20.4	4-methyl-3-heptanol	0.48	pga	a2-1-20-23.4m3heptanol.3	0.088	2weeks
a2-1-20-23	21.6	4-methyl-3-heptanol	0.48	pga	a2-1-20-23.4m3heptanol.3	0.122	2weeks
a2-1-20-23	22.8	4-methyl-3-heptanol	0.48	pga	a2-1-20-23.4m3heptanol.3	0.037	2weeks
a2-1-20-23	24	4-methyl-3-heptanol	0.48	pga	a2-1-20-23.4m3heptanol.3	-0.02	2weeks
a2-1-20-23	25.2	4-methyl-3-heptanol	0.48	pga	a2-1-20-23.4m3heptanol.3	0.026	2weeks
a2-1-20-23	26.4	4-methyl-3-heptanol	0.48	pga	a2-1-20-23.4m3heptanol.3	0.012	2weeks
a2-1-20-23	27.6	4-methyl-3-heptanol	0.48	pga	a2-1-20-23.4m3heptanol.3	-0.015	2weeks
a2-1-20-23	28.8	4-methyl-3-heptanol	0.48	pga	a2-1-20-23.4m3heptanol.3	0.008	2weeks
a2-1-20-23	30	4-methyl-3-heptanol	0.48	pga	a2-1-20-23.4m3heptanol.3	0.115	2weeks
a2-1-20-23	31.2	4-methyl-3-heptanol	0.48	pga	a2-1-20-23.4m3heptanol.3	-0.105	2weeks
a2-1-20-23	32.4	4-methyl-3-heptanol	0.48	pga	a2-1-20-23.4m3heptanol.3	0.023	2weeks
a2-1-20-23	33.6	4-methyl-3-heptanol	0.48	pga	a2-1-20-23.4m3heptanol.3	0.011	2weeks
a2-1-20-23	34.8	4-methyl-3-heptanol	0.48	pga	a2-1-20-23.4m3heptanol.3	-0.017	2weeks
a2-1-20-23	36	4-methyl-3-heptanol	0.48	pga	a2-1-20-23.4m3heptanol.3	-0.003	2weeks
a2-1-20-23	37.2	4-methyl-3-heptanol	0.48	pga	a2-1-20-23.4m3heptanol.3	-0.017	2weeks
a2-1-20-23	38.4	4-methyl-3-heptanol	0.48	pga	a2-1-20-23.4m3heptanol.3	-0.074	2weeks
a2-1-20-23	39.6	4-methyl-3-heptanol	0.48	pga	a2-1-20-23.4m3heptanol.3	0.029	2weeks
a2-1-20-23	40.8	4-methyl-3-heptanol	0.48	pga	a2-1-20-23.4m3heptanol.3	-0.045	2weeks
a2-1-20-23	42	4-methyl-3-heptanol	0.48	pga	a2-1-20-23.4m3heptanol.3	-0.007	2weeks
a2-1-20-23	43.2	4-methyl-3-heptanol	0.48	pga	a2-1-20-23.4m3heptanol.3	-0.102	2weeks
a2-1-20-23	44.4	4-methyl-3-heptanol	0.48	pga	a2-1-20-23.4m3heptanol.3	-0.099	2weeks
a2-1-20-23	45.6	4-methyl-3-heptanol	0.48	pga	a2-1-20-23.4m3heptanol.3	-0.087	2weeks
a2-1-20-23	46.8	4-methyl-3-heptanol	0.48	pga	a2-1-20-23.4m3heptanol.3	-0.048	2weeks
a2-1-20-23	48	4-methyl-3-heptanol	0.48	pga	a2-1-20-23.4m3heptanol.3	-0.045	2weeks
a4-1-20-23	1.2	4-methyl-3-heptanone	0.48	pgb	a4-1-20-23.4m3heptanone.1	0.038	2weeks
a4-1-20-23	2.4	4-methyl-3-heptanone	0.48	pgb	a4-1-20-23.4m3heptanone.1	-0.139	2weeks
a4-1-20-23	3.6	4-methyl-3-heptanone	0.48	pgb	a4-1-20-23.4m3heptanone.1	-0.095	2weeks
a4-1-20-23	4.8	4-methyl-3-heptanone	0.48	pgb	a4-1-20-23.4m3heptanone.1	0.115	2weeks
a4-1-20-23	6	4-methyl-3-heptanone	0.48	pgb	a4-1-20-23.4m3heptanone.1	0.081	2weeks
a4-1-20-23	7.2	4-methyl-3-heptanone	0.48	pgb	a4-1-20-23.4m3heptanone.1	0.511	2weeks
a4-1-20-23	8.4	4-methyl-3-heptanone	0.48	pgb	a4-1-20-23.4m3heptanone.1	0.567	2weeks
a4-1-20-23	9.6	4-methyl-3-heptanone	0.48	pgb	a4-1-20-23.4m3heptanone.1	1.037	2weeks
a4-1-20-23	10.8	4-methyl-3-heptanone	0.48	pgb	a4-1-20-23.4m3heptanone.1	1.019	2weeks
a4-1-20-23	12	4-methyl-3-heptanone	0.48	pgb	a4-1-20-23.4m3heptanone.1	1.183	2weeks
a4-1-20-23	13.2	4-methyl-3-heptanone	0.48	pgb	a4-1-20-23.4m3heptanone.1	0.793	2weeks
a4-1-20-23	14.4	4-methyl-3-heptanone	0.48	pgb	a4-1-20-23.4m3heptanone.1	1.033	2weeks
a4-1-20-23	15.6	4-methyl-3-heptanone	0.48	pgb	a4-1-20-23.4m3heptanone.1	0.446	2weeks
a4-1-20-23	16.8	4-methyl-3-heptanone	0.48	pgb	a4-1-20-23.4m3heptanone.1	0.559	2weeks
a4-1-20-23	18	4-methyl-3-heptanone	0.48	pgb	a4-1-20-23.4m3heptanone.1	0.78	2weeks
a4-1-20-23	19.2	4-methyl-3-heptanone	0.48	pgb	a4-1-20-23.4m3heptanone.1	0.641	2weeks
a4-1-20-23	20.4	4-methyl-3-heptanone	0.48	pgb	a4-1-20-23.4m3heptanone.1	0.936	2weeks
a4-1-20-23	21.6	4-methyl-3-heptanone	0.48	pgb	a4-1-20-23.4m3heptanone.1	0.394	2weeks
a4-1-20-23	22.8	4-methyl-3-heptanone	0.48	pgb	a4-1-20-23.4m3heptanone.1	0.698	2weeks
a4-1-20-23	24	4-methyl-3-heptanone	0.48	pgb	a4-1-20-23.4m3heptanone.1	1.155	2weeks
a4-1-20-23	25.2	4-methyl-3-heptanone	0.48	pgb	a4-1-20-23.4m3heptanone.1	0.87	2weeks
a4-1-20-23	26.4	4-methyl-3-heptanone	0.48	pgb	a4-1-20-23.4m3heptanone.1	0.304	2weeks
a4-1-20-23	27.6	4-methyl-3-heptanone	0.48	pgb	a4-1-20-23.4m3heptanone.1	1.157	2weeks
a4-1-20-23	28.8	4-methyl-3-heptanone	0.48	pgb	a4-1-20-23.4m3heptanone.1	1.145	2weeks
a4-1-20-23	30	4-methyl-3-heptanone	0.48	pgb	a4-1-20-23.4m3heptanone.1	0.277	2weeks
a4-1-20-23	31.2	4-methyl-3-heptanone	0.48	pgb	a4-1-20-23.4m3heptanone.1	0.382	2weeks
a4-1-20-23	32.4	4-methyl-3-heptanone	0.48	pgb	a4-1-20-23.4m3heptanone.1	0.357	2weeks
a4-1-20-23	33.6	4-methyl-3-heptanone	0.48	pgb	a4-1-20-23.4m3heptanone.1	0.549	2weeks
a4-1-20-23	34.8	4-methyl-3-heptanone	0.48	pgb	a4-1-20-23.4m3heptanone.1	0.522	2weeks
a4-1-20-23	36	4-methyl-3-heptanone	0.48	pgb	a4-1-20-23.4m3heptanone.1	0.841	2weeks
a4-1-20-23	37.2	4-methyl-3-heptanone	0.48	pgb	a4-1-20-23.4m3heptanone.1	0.446	2weeks
a4-1-20-23	38.4	4-methyl-3-heptanone	0.48	pgb	a4-1-20-23.4m3heptanone.1	0.298	2weeks
a4-1-20-23	39.6	4-methyl-3-heptanone	0.48	pgb	a4-1-20-23.4m3heptanone.1	0.331	2weeks
a4-1-20-23	40.8	4-methyl-3-heptanone	0.48	pgb	a4-1-20-23.4m3heptanone.1	-0.364	2weeks
a4-1-20-23	42	4-methyl-3-heptanone	0.48	pgb	a4-1-20-23.4m3heptanone.1	0.164	2weeks
a4-1-20-23	43.2	4-methyl-3-heptanone	0.48	pgb	a4-1-20-23.4m3heptanone.1	0.336	2weeks
a4-1-20-23	44.4	4-methyl-3-heptanone	0.48	pgb	a4-1-20-23.4m3heptanone.1	0.495	2weeks
a4-1-20-23	45.6	4-methyl-3-heptanone	0.48	pgb	a4-1-20-23.4m3heptanone.1	0.242	2weeks
a4-1-20-23	46.8	4-methyl-3-heptanone	0.48	pgb	a4-1-20-23.4m3heptanone.1	0.345	2weeks
a4-1-20-23	48	4-methyl-3-heptanone	0.48	pgb	a4-1-20-23.4m3heptanone.1	0.221	2weeks
a4-1-20-23	1.2	4-methyl-3-heptanone	0.48	pgb	a4-1-20-23.4m3heptanone.2	-0.013	2weeks
a4-1-20-23	2.4	4-methyl-3-heptanone	0.48	pgb	a4-1-20-23.4m3heptanone.2	-0.208	2weeks
a4-1-20-23	3.6	4-methyl-3-heptanone	0.48	pgb	a4-1-20-23.4m3heptanone.2	0.02	2weeks
a4-1-20-23	4.8	4-methyl-3-heptanone	0.48	pgb	a4-1-20-23.4m3heptanone.2	0.163	2weeks
a4-1-20-23	6	4-methyl-3-heptanone	0.48	pgb	a4-1-20-23.4m3heptanone.2	0.038	2weeks
a4-1-20-23	7.2	4-methyl-3-heptanone	0.48	pgb	a4-1-20-23.4m3heptanone.2	0.265	2weeks
a4-1-20-23	8.4	4-methyl-3-heptanone	0.48	pgb	a4-1-20-23.4m3heptanone.2	0.248	2weeks
a4-1-20-23	9.6	4-methyl-3-heptanone	0.48	pgb	a4-1-20-23.4m3heptanone.2	0.323	2weeks
a4-1-20-23	10.8	4-methyl-3-heptanone	0.48	pgb	a4-1-20-23.4m3heptanone.2	0.415	2weeks
a4-1-20-23	12	4-methyl-3-heptanone	0.48	pgb	a4-1-20-23.4m3heptanone.2	0.418	2weeks
a4-1-20-23	13.2	4-methyl-3-heptanone	0.48	pgb	a4-1-20-23.4m3heptanone.2	0.424	2weeks
a4-1-20-23	14.4	4-methyl-3-heptanone	0.48	pgb	a4-1-20-23.4m3heptanone.2	0.299	2weeks
a4-1-20-23	15.6	4-methyl-3-heptanone	0.48	pgb	a4-1-20-23.4m3heptanone.2	0.358	2weeks
a4-1-20-23	16.8	4-methyl-3-heptanone	0.48	pgb	a4-1-20-23.4m3heptanone.2	0.445	2weeks
a4-1-20-23	18	4-methyl-3-heptanone	0.48	pgb	a4-1-20-23.4m3heptanone.2	0.519	2weeks
a4-1-20-23	19.2	4-methyl-3-heptanone	0.48	pgb	a4-1-20-23.4m3heptanone.2	0.13	2weeks
a4-1-20-23	20.4	4-methyl-3-heptanone	0.48	pgb	a4-1-20-23.4m3heptanone.2	0.019	2weeks
a4-1-20-23	21.6	4-methyl-3-heptanone	0.48	pgb	a4-1-20-23.4m3heptanone.2	0.141	2weeks
a4-1-20-23	22.8	4-methyl-3-heptanone	0.48	pgb	a4-1-20-23.4m3heptanone.2	-0.035	2weeks
a4-1-20-23	24	4-methyl-3-heptanone	0.48	pgb	a4-1-20-23.4m3heptanone.2	0.025	2weeks
a4-1-20-23	25.2	4-methyl-3-heptanone	0.48	pgb	a4-1-20-23.4m3heptanone.2	0.506	2weeks
a4-1-20-23	26.4	4-methyl-3-heptanone	0.48	pgb	a4-1-20-23.4m3heptanone.2	0.146	2weeks
a4-1-20-23	27.6	4-methyl-3-heptanone	0.48	pgb	a4-1-20-23.4m3heptanone.2	0.21	2weeks
a4-1-20-23	28.8	4-methyl-3-heptanone	0.48	pgb	a4-1-20-23.4m3heptanone.2	-0.041	2weeks
a4-1-20-23	30	4-methyl-3-heptanone	0.48	pgb	a4-1-20-23.4m3heptanone.2	0.051	2weeks
a4-1-20-23	31.2	4-methyl-3-heptanone	0.48	pgb	a4-1-20-23.4m3heptanone.2	-0.047	2weeks
a4-1-20-23	32.4	4-methyl-3-heptanone	0.48	pgb	a4-1-20-23.4m3heptanone.2	0.202	2weeks
a4-1-20-23	33.6	4-methyl-3-heptanone	0.48	pgb	a4-1-20-23.4m3heptanone.2	-0.095	2weeks
a4-1-20-23	34.8	4-methyl-3-heptanone	0.48	pgb	a4-1-20-23.4m3heptanone.2	0.138	2weeks
a4-1-20-23	36	4-methyl-3-heptanone	0.48	pgb	a4-1-20-23.4m3heptanone.2	-0.041	2weeks
a4-1-20-23	37.2	4-methyl-3-heptanone	0.48	pgb	a4-1-20-23.4m3heptanone.2	0.167	2weeks
a4-1-20-23	38.4	4-methyl-3-heptanone	0.48	pgb	a4-1-20-23.4m3heptanone.2	-0.168	2weeks
a4-1-20-23	39.6	4-methyl-3-heptanone	0.48	pgb	a4-1-20-23.4m3heptanone.2	-0.139	2weeks
a4-1-20-23	40.8	4-methyl-3-heptanone	0.48	pgb	a4-1-20-23.4m3heptanone.2	0.05	2weeks
a4-1-20-23	42	4-methyl-3-heptanone	0.48	pgb	a4-1-20-23.4m3heptanone.2	0.086	2weeks
a4-1-20-23	43.2	4-methyl-3-heptanone	0.48	pgb	a4-1-20-23.4m3heptanone.2	-0.056	2weeks
a4-1-20-23	44.4	4-methyl-3-heptanone	0.48	pgb	a4-1-20-23.4m3heptanone.2	-0.23	2weeks
a4-1-20-23	45.6	4-methyl-3-heptanone	0.48	pgb	a4-1-20-23.4m3heptanone.2	-0.143	2weeks
a4-1-20-23	46.8	4-methyl-3-heptanone	0.48	pgb	a4-1-20-23.4m3heptanone.2	-0.225	2weeks
a4-1-20-23	48	4-methyl-3-heptanone	0.48	pgb	a4-1-20-23.4m3heptanone.2	-0.242	2weeks
a4-1-20-23	1.2	4-methyl-3-heptanone	0.48	pgb	a4-1-20-23.4m3heptanone.3	0.005	2weeks
a4-1-20-23	2.4	4-methyl-3-heptanone	0.48	pgb	a4-1-20-23.4m3heptanone.3	0.117	2weeks
a4-1-20-23	3.6	4-methyl-3-heptanone	0.48	pgb	a4-1-20-23.4m3heptanone.3	-0.121	2weeks
a4-1-20-23	4.8	4-methyl-3-heptanone	0.48	pgb	a4-1-20-23.4m3heptanone.3	-0.168	2weeks
a4-1-20-23	6	4-methyl-3-heptanone	0.48	pgb	a4-1-20-23.4m3heptanone.3	0.167	2weeks
a4-1-20-23	7.2	4-methyl-3-heptanone	0.48	pgb	a4-1-20-23.4m3heptanone.3	0.126	2weeks
a4-1-20-23	8.4	4-methyl-3-heptanone	0.48	pgb	a4-1-20-23.4m3heptanone.3	0.484	2weeks
a4-1-20-23	9.6	4-methyl-3-heptanone	0.48	pgb	a4-1-20-23.4m3heptanone.3	0.463	2weeks
a4-1-20-23	10.8	4-methyl-3-heptanone	0.48	pgb	a4-1-20-23.4m3heptanone.3	0.088	2weeks
a4-1-20-23	12	4-methyl-3-heptanone	0.48	pgb	a4-1-20-23.4m3heptanone.3	0.078	2weeks
a4-1-20-23	13.2	4-methyl-3-heptanone	0.48	pgb	a4-1-20-23.4m3heptanone.3	0.13	2weeks
a4-1-20-23	14.4	4-methyl-3-heptanone	0.48	pgb	a4-1-20-23.4m3heptanone.3	0.023	2weeks
a4-1-20-23	15.6	4-methyl-3-heptanone	0.48	pgb	a4-1-20-23.4m3heptanone.3	0.162	2weeks
a4-1-20-23	16.8	4-methyl-3-heptanone	0.48	pgb	a4-1-20-23.4m3heptanone.3	0.407	2weeks
a4-1-20-23	18	4-methyl-3-heptanone	0.48	pgb	a4-1-20-23.4m3heptanone.3	-0.04	2weeks
a4-1-20-23	19.2	4-methyl-3-heptanone	0.48	pgb	a4-1-20-23.4m3heptanone.3	0.177	2weeks
a4-1-20-23	20.4	4-methyl-3-heptanone	0.48	pgb	a4-1-20-23.4m3heptanone.3	-0.13	2weeks
a4-1-20-23	21.6	4-methyl-3-heptanone	0.48	pgb	a4-1-20-23.4m3heptanone.3	0.07	2weeks
a4-1-20-23	22.8	4-methyl-3-heptanone	0.48	pgb	a4-1-20-23.4m3heptanone.3	-0.14	2weeks
a4-1-20-23	24	4-methyl-3-heptanone	0.48	pgb	a4-1-20-23.4m3heptanone.3	-0.151	2weeks
a4-1-20-23	25.2	4-methyl-3-heptanone	0.48	pgb	a4-1-20-23.4m3heptanone.3	-0.24	2weeks
a4-1-20-23	26.4	4-methyl-3-heptanone	0.48	pgb	a4-1-20-23.4m3heptanone.3	-0.211	2weeks
a4-1-20-23	27.6	4-methyl-3-heptanone	0.48	pgb	a4-1-20-23.4m3heptanone.3	-0.258	2weeks
a4-1-20-23	28.8	4-methyl-3-heptanone	0.48	pgb	a4-1-20-23.4m3heptanone.3	0.049	2weeks
a4-1-20-23	30	4-methyl-3-heptanone	0.48	pgb	a4-1-20-23.4m3heptanone.3	-0.338	2weeks
a4-1-20-23	31.2	4-methyl-3-heptanone	0.48	pgb	a4-1-20-23.4m3heptanone.3	-0.297	2weeks
a4-1-20-23	32.4	4-methyl-3-heptanone	0.48	pgb	a4-1-20-23.4m3heptanone.3	-0.322	2weeks
a4-1-20-23	33.6	4-methyl-3-heptanone	0.48	pgb	a4-1-20-23.4m3heptanone.3	-0.298	2weeks
a4-1-20-23	34.8	4-methyl-3-heptanone	0.48	pgb	a4-1-20-23.4m3heptanone.3	-0.273	2weeks
a4-1-20-23	36	4-methyl-3-heptanone	0.48	pgb	a4-1-20-23.4m3heptanone.3	-0.201	2weeks
a4-1-20-23	37.2	4-methyl-3-heptanone	0.48	pgb	a4-1-20-23.4m3heptanone.3	-0.351	2weeks
a4-1-20-23	38.4	4-methyl-3-heptanone	0.48	pgb	a4-1-20-23.4m3heptanone.3	-0.239	2weeks
a4-1-20-23	39.6	4-methyl-3-heptanone	0.48	pgb	a4-1-20-23.4m3heptanone.3	-0.267	2weeks
a4-1-20-23	40.8	4-methyl-3-heptanone	0.48	pgb	a4-1-20-23.4m3heptanone.3	-0.377	2weeks
a4-1-20-23	42	4-methyl-3-heptanone	0.48	pgb	a4-1-20-23.4m3heptanone.3	-0.366	2weeks
a4-1-20-23	43.2	4-methyl-3-heptanone	0.48	pgb	a4-1-20-23.4m3heptanone.3	-0.395	2weeks
a4-1-20-23	44.4	4-methyl-3-heptanone	0.48	pgb	a4-1-20-23.4m3heptanone.3	-0.304	2weeks
a4-1-20-23	45.6	4-methyl-3-heptanone	0.48	pgb	a4-1-20-23.4m3heptanone.3	-0.453	2weeks
a4-1-20-23	46.8	4-methyl-3-heptanone	0.48	pgb	a4-1-20-23.4m3heptanone.3	-0.466	2weeks
a4-1-20-23	48	4-methyl-3-heptanone	0.48	pgb	a4-1-20-23.4m3heptanone.3	-0.438	2weeks
a4-1-20-23	1.2	4-methyl-3-heptanol	0.48	pgb	a4-1-20-23.4m3heptanol.1	0.196	2weeks
a4-1-20-23	2.4	4-methyl-3-heptanol	0.48	pgb	a4-1-20-23.4m3heptanol.1	-0.191	2weeks
a4-1-20-23	3.6	4-methyl-3-heptanol	0.48	pgb	a4-1-20-23.4m3heptanol.1	0.183	2weeks
a4-1-20-23	4.8	4-methyl-3-heptanol	0.48	pgb	a4-1-20-23.4m3heptanol.1	-0.089	2weeks
a4-1-20-23	6	4-methyl-3-heptanol	0.48	pgb	a4-1-20-23.4m3heptanol.1	-0.099	2weeks
a4-1-20-23	7.2	4-methyl-3-heptanol	0.48	pgb	a4-1-20-23.4m3heptanol.1	0.271	2weeks
a4-1-20-23	8.4	4-methyl-3-heptanol	0.48	pgb	a4-1-20-23.4m3heptanol.1	0.429	2weeks
a4-1-20-23	9.6	4-methyl-3-heptanol	0.48	pgb	a4-1-20-23.4m3heptanol.1	0.316	2weeks
a4-1-20-23	10.8	4-methyl-3-heptanol	0.48	pgb	a4-1-20-23.4m3heptanol.1	0.142	2weeks
a4-1-20-23	12	4-methyl-3-heptanol	0.48	pgb	a4-1-20-23.4m3heptanol.1	0.671	2weeks
a4-1-20-23	13.2	4-methyl-3-heptanol	0.48	pgb	a4-1-20-23.4m3heptanol.1	0.164	2weeks
a4-1-20-23	14.4	4-methyl-3-heptanol	0.48	pgb	a4-1-20-23.4m3heptanol.1	0.921	2weeks
a4-1-20-23	15.6	4-methyl-3-heptanol	0.48	pgb	a4-1-20-23.4m3heptanol.1	0.978	2weeks
a4-1-20-23	16.8	4-methyl-3-heptanol	0.48	pgb	a4-1-20-23.4m3heptanol.1	0.887	2weeks
a4-1-20-23	18	4-methyl-3-heptanol	0.48	pgb	a4-1-20-23.4m3heptanol.1	0.463	2weeks
a4-1-20-23	19.2	4-methyl-3-heptanol	0.48	pgb	a4-1-20-23.4m3heptanol.1	0.865	2weeks
a4-1-20-23	20.4	4-methyl-3-heptanol	0.48	pgb	a4-1-20-23.4m3heptanol.1	0.491	2weeks
a4-1-20-23	21.6	4-methyl-3-heptanol	0.48	pgb	a4-1-20-23.4m3heptanol.1	0.896	2weeks
a4-1-20-23	22.8	4-methyl-3-heptanol	0.48	pgb	a4-1-20-23.4m3heptanol.1	0.875	2weeks
a4-1-20-23	24	4-methyl-3-heptanol	0.48	pgb	a4-1-20-23.4m3heptanol.1	0.52	2weeks
a4-1-20-23	25.2	4-methyl-3-heptanol	0.48	pgb	a4-1-20-23.4m3heptanol.1	0.35	2weeks
a4-1-20-23	26.4	4-methyl-3-heptanol	0.48	pgb	a4-1-20-23.4m3heptanol.1	-0.024	2weeks
a4-1-20-23	27.6	4-methyl-3-heptanol	0.48	pgb	a4-1-20-23.4m3heptanol.1	0.263	2weeks
a4-1-20-23	28.8	4-methyl-3-heptanol	0.48	pgb	a4-1-20-23.4m3heptanol.1	0.69	2weeks
a4-1-20-23	30	4-methyl-3-heptanol	0.48	pgb	a4-1-20-23.4m3heptanol.1	-0.221	2weeks
a4-1-20-23	31.2	4-methyl-3-heptanol	0.48	pgb	a4-1-20-23.4m3heptanol.1	0.394	2weeks
a4-1-20-23	32.4	4-methyl-3-heptanol	0.48	pgb	a4-1-20-23.4m3heptanol.1	0.346	2weeks
a4-1-20-23	33.6	4-methyl-3-heptanol	0.48	pgb	a4-1-20-23.4m3heptanol.1	0.114	2weeks
a4-1-20-23	34.8	4-methyl-3-heptanol	0.48	pgb	a4-1-20-23.4m3heptanol.1	-0.008	2weeks
a4-1-20-23	36	4-methyl-3-heptanol	0.48	pgb	a4-1-20-23.4m3heptanol.1	-0.084	2weeks
a4-1-20-23	37.2	4-methyl-3-heptanol	0.48	pgb	a4-1-20-23.4m3heptanol.1	-0.123	2weeks
a4-1-20-23	38.4	4-methyl-3-heptanol	0.48	pgb	a4-1-20-23.4m3heptanol.1	-0.047	2weeks
a4-1-20-23	39.6	4-methyl-3-heptanol	0.48	pgb	a4-1-20-23.4m3heptanol.1	-0.392	2weeks
a4-1-20-23	40.8	4-methyl-3-heptanol	0.48	pgb	a4-1-20-23.4m3heptanol.1	-0.188	2weeks
a4-1-20-23	42	4-methyl-3-heptanol	0.48	pgb	a4-1-20-23.4m3heptanol.1	-0.014	2weeks
a4-1-20-23	43.2	4-methyl-3-heptanol	0.48	pgb	a4-1-20-23.4m3heptanol.1	-0.198	2weeks
a4-1-20-23	44.4	4-methyl-3-heptanol	0.48	pgb	a4-1-20-23.4m3heptanol.1	-0.156	2weeks
a4-1-20-23	45.6	4-methyl-3-heptanol	0.48	pgb	a4-1-20-23.4m3heptanol.1	-0.089	2weeks
a4-1-20-23	46.8	4-methyl-3-heptanol	0.48	pgb	a4-1-20-23.4m3heptanol.1	-0.298	2weeks
a4-1-20-23	48	4-methyl-3-heptanol	0.48	pgb	a4-1-20-23.4m3heptanol.1	0.085	2weeks
a4-1-20-23	1.2	4-methyl-3-heptanol	0.48	pgb	a4-1-20-23.4m3heptanol.2	0.253	2weeks
a4-1-20-23	2.4	4-methyl-3-heptanol	0.48	pgb	a4-1-20-23.4m3heptanol.2	-0.371	2weeks
a4-1-20-23	3.6	4-methyl-3-heptanol	0.48	pgb	a4-1-20-23.4m3heptanol.2	0.161	2weeks
a4-1-20-23	4.8	4-methyl-3-heptanol	0.48	pgb	a4-1-20-23.4m3heptanol.2	-0.037	2weeks
a4-1-20-23	6	4-methyl-3-heptanol	0.48	pgb	a4-1-20-23.4m3heptanol.2	-0.006	2weeks
a4-1-20-23	7.2	4-methyl-3-heptanol	0.48	pgb	a4-1-20-23.4m3heptanol.2	0.143	2weeks
a4-1-20-23	8.4	4-methyl-3-heptanol	0.48	pgb	a4-1-20-23.4m3heptanol.2	-0.367	2weeks
a4-1-20-23	9.6	4-methyl-3-heptanol	0.48	pgb	a4-1-20-23.4m3heptanol.2	0.286	2weeks
a4-1-20-23	10.8	4-methyl-3-heptanol	0.48	pgb	a4-1-20-23.4m3heptanol.2	-0.22	2weeks
a4-1-20-23	12	4-methyl-3-heptanol	0.48	pgb	a4-1-20-23.4m3heptanol.2	0.129	2weeks
a4-1-20-23	13.2	4-methyl-3-heptanol	0.48	pgb	a4-1-20-23.4m3heptanol.2	0.103	2weeks
a4-1-20-23	14.4	4-methyl-3-heptanol	0.48	pgb	a4-1-20-23.4m3heptanol.2	0.011	2weeks
a4-1-20-23	15.6	4-methyl-3-heptanol	0.48	pgb	a4-1-20-23.4m3heptanol.2	0.356	2weeks
a4-1-20-23	16.8	4-methyl-3-heptanol	0.48	pgb	a4-1-20-23.4m3heptanol.2	1.007	2weeks
a4-1-20-23	18	4-methyl-3-heptanol	0.48	pgb	a4-1-20-23.4m3heptanol.2	-0.276	2weeks
a4-1-20-23	19.2	4-methyl-3-heptanol	0.48	pgb	a4-1-20-23.4m3heptanol.2	0.303	2weeks
a4-1-20-23	20.4	4-methyl-3-heptanol	0.48	pgb	a4-1-20-23.4m3heptanol.2	0.159	2weeks
a4-1-20-23	21.6	4-methyl-3-heptanol	0.48	pgb	a4-1-20-23.4m3heptanol.2	-0.225	2weeks
a4-1-20-23	22.8	4-methyl-3-heptanol	0.48	pgb	a4-1-20-23.4m3heptanol.2	0.381	2weeks
a4-1-20-23	24	4-methyl-3-heptanol	0.48	pgb	a4-1-20-23.4m3heptanol.2	-0.127	2weeks
a4-1-20-23	25.2	4-methyl-3-heptanol	0.48	pgb	a4-1-20-23.4m3heptanol.2	0.195	2weeks
a4-1-20-23	26.4	4-methyl-3-heptanol	0.48	pgb	a4-1-20-23.4m3heptanol.2	0.144	2weeks
a4-1-20-23	27.6	4-methyl-3-heptanol	0.48	pgb	a4-1-20-23.4m3heptanol.2	-0.436	2weeks
a4-1-20-23	28.8	4-methyl-3-heptanol	0.48	pgb	a4-1-20-23.4m3heptanol.2	0.249	2weeks
a4-1-20-23	30	4-methyl-3-heptanol	0.48	pgb	a4-1-20-23.4m3heptanol.2	-0.137	2weeks
a4-1-20-23	31.2	4-methyl-3-heptanol	0.48	pgb	a4-1-20-23.4m3heptanol.2	-0.208	2weeks
a4-1-20-23	32.4	4-methyl-3-heptanol	0.48	pgb	a4-1-20-23.4m3heptanol.2	-0.207	2weeks
a4-1-20-23	33.6	4-methyl-3-heptanol	0.48	pgb	a4-1-20-23.4m3heptanol.2	-0.142	2weeks
a4-1-20-23	34.8	4-methyl-3-heptanol	0.48	pgb	a4-1-20-23.4m3heptanol.2	-0.193	2weeks
a4-1-20-23	36	4-methyl-3-heptanol	0.48	pgb	a4-1-20-23.4m3heptanol.2	-0.008	2weeks
a4-1-20-23	37.2	4-methyl-3-heptanol	0.48	pgb	a4-1-20-23.4m3heptanol.2	-0.168	2weeks
a4-1-20-23	38.4	4-methyl-3-heptanol	0.48	pgb	a4-1-20-23.4m3heptanol.2	-0.234	2weeks
a4-1-20-23	39.6	4-methyl-3-heptanol	0.48	pgb	a4-1-20-23.4m3heptanol.2	-0.08	2weeks
a4-1-20-23	40.8	4-methyl-3-heptanol	0.48	pgb	a4-1-20-23.4m3heptanol.2	-0.25	2weeks
a4-1-20-23	42	4-methyl-3-heptanol	0.48	pgb	a4-1-20-23.4m3heptanol.2	-0.172	2weeks
a4-1-20-23	43.2	4-methyl-3-heptanol	0.48	pgb	a4-1-20-23.4m3heptanol.2	-0.255	2weeks
a4-1-20-23	44.4	4-methyl-3-heptanol	0.48	pgb	a4-1-20-23.4m3heptanol.2	-0.283	2weeks
a4-1-20-23	45.6	4-methyl-3-heptanol	0.48	pgb	a4-1-20-23.4m3heptanol.2	-0.29	2weeks
a4-1-20-23	46.8	4-methyl-3-heptanol	0.48	pgb	a4-1-20-23.4m3heptanol.2	-0.44	2weeks
a4-1-20-23	48	4-methyl-3-heptanol	0.48	pgb	a4-1-20-23.4m3heptanol.2	0.059	2weeks
a4-1-20-23	1.2	4-methyl-3-heptanol	0.48	pgb	a4-1-20-23.4m3heptanol.3	0.207	2weeks
a4-1-20-23	2.4	4-methyl-3-heptanol	0.48	pgb	a4-1-20-23.4m3heptanol.3	-0.099	2weeks
a4-1-20-23	3.6	4-methyl-3-heptanol	0.48	pgb	a4-1-20-23.4m3heptanol.3	-0.086	2weeks
a4-1-20-23	4.8	4-methyl-3-heptanol	0.48	pgb	a4-1-20-23.4m3heptanol.3	0.069	2weeks
a4-1-20-23	6	4-methyl-3-heptanol	0.48	pgb	a4-1-20-23.4m3heptanol.3	-0.091	2weeks
a4-1-20-23	7.2	4-methyl-3-heptanol	0.48	pgb	a4-1-20-23.4m3heptanol.3	0.109	2weeks
a4-1-20-23	8.4	4-methyl-3-heptanol	0.48	pgb	a4-1-20-23.4m3heptanol.3	-0.143	2weeks
a4-1-20-23	9.6	4-methyl-3-heptanol	0.48	pgb	a4-1-20-23.4m3heptanol.3	-0.143	2weeks
a4-1-20-23	10.8	4-methyl-3-heptanol	0.48	pgb	a4-1-20-23.4m3heptanol.3	0.272	2weeks
a4-1-20-23	12	4-methyl-3-heptanol	0.48	pgb	a4-1-20-23.4m3heptanol.3	0.209	2weeks
a4-1-20-23	13.2	4-methyl-3-heptanol	0.48	pgb	a4-1-20-23.4m3heptanol.3	-0.109	2weeks
a4-1-20-23	14.4	4-methyl-3-heptanol	0.48	pgb	a4-1-20-23.4m3heptanol.3	-0.09	2weeks
a4-1-20-23	15.6	4-methyl-3-heptanol	0.48	pgb	a4-1-20-23.4m3heptanol.3	0.286	2weeks
a4-1-20-23	16.8	4-methyl-3-heptanol	0.48	pgb	a4-1-20-23.4m3heptanol.3	0.111	2weeks
a4-1-20-23	18	4-methyl-3-heptanol	0.48	pgb	a4-1-20-23.4m3heptanol.3	-0.136	2weeks
a4-1-20-23	19.2	4-methyl-3-heptanol	0.48	pgb	a4-1-20-23.4m3heptanol.3	-0.223	2weeks
a4-1-20-23	20.4	4-methyl-3-heptanol	0.48	pgb	a4-1-20-23.4m3heptanol.3	-0.225	2weeks
a4-1-20-23	21.6	4-methyl-3-heptanol	0.48	pgb	a4-1-20-23.4m3heptanol.3	-0.016	2weeks
a4-1-20-23	22.8	4-methyl-3-heptanol	0.48	pgb	a4-1-20-23.4m3heptanol.3	-0.202	2weeks
a4-1-20-23	24	4-methyl-3-heptanol	0.48	pgb	a4-1-20-23.4m3heptanol.3	0.092	2weeks
a4-1-20-23	25.2	4-methyl-3-heptanol	0.48	pgb	a4-1-20-23.4m3heptanol.3	-0.256	2weeks
a4-1-20-23	26.4	4-methyl-3-heptanol	0.48	pgb	a4-1-20-23.4m3heptanol.3	-0.067	2weeks
a4-1-20-23	27.6	4-methyl-3-heptanol	0.48	pgb	a4-1-20-23.4m3heptanol.3	-0.242	2weeks
a4-1-20-23	28.8	4-methyl-3-heptanol	0.48	pgb	a4-1-20-23.4m3heptanol.3	-0.027	2weeks
a4-1-20-23	30	4-methyl-3-heptanol	0.48	pgb	a4-1-20-23.4m3heptanol.3	0.02	2weeks
a4-1-20-23	31.2	4-methyl-3-heptanol	0.48	pgb	a4-1-20-23.4m3heptanol.3	-0.066	2weeks
a4-1-20-23	32.4	4-methyl-3-heptanol	0.48	pgb	a4-1-20-23.4m3heptanol.3	-0.253	2weeks
a4-1-20-23	33.6	4-methyl-3-heptanol	0.48	pgb	a4-1-20-23.4m3heptanol.3	-0.159	2weeks
a4-1-20-23	34.8	4-methyl-3-heptanol	0.48	pgb	a4-1-20-23.4m3heptanol.3	-0.244	2weeks
a4-1-20-23	36	4-methyl-3-heptanol	0.48	pgb	a4-1-20-23.4m3heptanol.3	-0.245	2weeks
a4-1-20-23	37.2	4-methyl-3-heptanol	0.48	pgb	a4-1-20-23.4m3heptanol.3	-0.201	2weeks
a4-1-20-23	38.4	4-methyl-3-heptanol	0.48	pgb	a4-1-20-23.4m3heptanol.3	0.047	2weeks
a4-1-20-23	39.6	4-methyl-3-heptanol	0.48	pgb	a4-1-20-23.4m3heptanol.3	-0.283	2weeks
a4-1-20-23	40.8	4-methyl-3-heptanol	0.48	pgb	a4-1-20-23.4m3heptanol.3	-0.288	2weeks
a4-1-20-23	42	4-methyl-3-heptanol	0.48	pgb	a4-1-20-23.4m3heptanol.3	0.046	2weeks
a4-1-20-23	43.2	4-methyl-3-heptanol	0.48	pgb	a4-1-20-23.4m3heptanol.3	-0.18	2weeks
a4-1-20-23	44.4	4-methyl-3-heptanol	0.48	pgb	a4-1-20-23.4m3heptanol.3	-0.33	2weeks
a4-1-20-23	45.6	4-methyl-3-heptanol	0.48	pgb	a4-1-20-23.4m3heptanol.3	0.037	2weeks
a4-1-20-23	46.8	4-methyl-3-heptanol	0.48	pgb	a4-1-20-23.4m3heptanol.3	-0.286	2weeks
a4-1-20-23	48	4-methyl-3-heptanol	0.48	pgb	a4-1-20-23.4m3heptanol.3	-0.37	2weeks
a4-1-20-23	1.2	4-methyl-3-heptanone	0.48	pga	a4-1-20-23.4m3heptanone.1	0.077	2weeks
a4-1-20-23	2.4	4-methyl-3-heptanone	0.48	pga	a4-1-20-23.4m3heptanone.1	-0.053	2weeks
a4-1-20-23	3.6	4-methyl-3-heptanone	0.48	pga	a4-1-20-23.4m3heptanone.1	-0.023	2weeks
a4-1-20-23	4.8	4-methyl-3-heptanone	0.48	pga	a4-1-20-23.4m3heptanone.1	0.063	2weeks
a4-1-20-23	6	4-methyl-3-heptanone	0.48	pga	a4-1-20-23.4m3heptanone.1	-0.064	2weeks
a4-1-20-23	7.2	4-methyl-3-heptanone	0.48	pga	a4-1-20-23.4m3heptanone.1	0.116	2weeks
a4-1-20-23	8.4	4-methyl-3-heptanone	0.48	pga	a4-1-20-23.4m3heptanone.1	0.147	2weeks
a4-1-20-23	9.6	4-methyl-3-heptanone	0.48	pga	a4-1-20-23.4m3heptanone.1	0.35	2weeks
a4-1-20-23	10.8	4-methyl-3-heptanone	0.48	pga	a4-1-20-23.4m3heptanone.1	0.372	2weeks
a4-1-20-23	12	4-methyl-3-heptanone	0.48	pga	a4-1-20-23.4m3heptanone.1	0.314	2weeks
a4-1-20-23	13.2	4-methyl-3-heptanone	0.48	pga	a4-1-20-23.4m3heptanone.1	0.222	2weeks
a4-1-20-23	14.4	4-methyl-3-heptanone	0.48	pga	a4-1-20-23.4m3heptanone.1	0.262	2weeks
a4-1-20-23	15.6	4-methyl-3-heptanone	0.48	pga	a4-1-20-23.4m3heptanone.1	0.01	2weeks
a4-1-20-23	16.8	4-methyl-3-heptanone	0.48	pga	a4-1-20-23.4m3heptanone.1	0.029	2weeks
a4-1-20-23	18	4-methyl-3-heptanone	0.48	pga	a4-1-20-23.4m3heptanone.1	0.117	2weeks
a4-1-20-23	19.2	4-methyl-3-heptanone	0.48	pga	a4-1-20-23.4m3heptanone.1	0.055	2weeks
a4-1-20-23	20.4	4-methyl-3-heptanone	0.48	pga	a4-1-20-23.4m3heptanone.1	0.173	2weeks
a4-1-20-23	21.6	4-methyl-3-heptanone	0.48	pga	a4-1-20-23.4m3heptanone.1	-0.068	2weeks
a4-1-20-23	22.8	4-methyl-3-heptanone	0.48	pga	a4-1-20-23.4m3heptanone.1	0.065	2weeks
a4-1-20-23	24	4-methyl-3-heptanone	0.48	pga	a4-1-20-23.4m3heptanone.1	0.2	2weeks
a4-1-20-23	25.2	4-methyl-3-heptanone	0.48	pga	a4-1-20-23.4m3heptanone.1	0.054	2weeks
a4-1-20-23	26.4	4-methyl-3-heptanone	0.48	pga	a4-1-20-23.4m3heptanone.1	-0.142	2weeks
a4-1-20-23	27.6	4-methyl-3-heptanone	0.48	pga	a4-1-20-23.4m3heptanone.1	0.233	2weeks
a4-1-20-23	28.8	4-methyl-3-heptanone	0.48	pga	a4-1-20-23.4m3heptanone.1	0.263	2weeks
a4-1-20-23	30	4-methyl-3-heptanone	0.48	pga	a4-1-20-23.4m3heptanone.1	-0.214	2weeks
a4-1-20-23	31.2	4-methyl-3-heptanone	0.48	pga	a4-1-20-23.4m3heptanone.1	-0.055	2weeks
a4-1-20-23	32.4	4-methyl-3-heptanone	0.48	pga	a4-1-20-23.4m3heptanone.1	-0.022	2weeks
a4-1-20-23	33.6	4-methyl-3-heptanone	0.48	pga	a4-1-20-23.4m3heptanone.1	0.02	2weeks
a4-1-20-23	34.8	4-methyl-3-heptanone	0.48	pga	a4-1-20-23.4m3heptanone.1	0.034	2weeks
a4-1-20-23	36	4-methyl-3-heptanone	0.48	pga	a4-1-20-23.4m3heptanone.1	0.113	2weeks
a4-1-20-23	37.2	4-methyl-3-heptanone	0.48	pga	a4-1-20-23.4m3heptanone.1	-0.007	2weeks
a4-1-20-23	38.4	4-methyl-3-heptanone	0.48	pga	a4-1-20-23.4m3heptanone.1	0.003	2weeks
a4-1-20-23	39.6	4-methyl-3-heptanone	0.48	pga	a4-1-20-23.4m3heptanone.1	-0.011	2weeks
a4-1-20-23	40.8	4-methyl-3-heptanone	0.48	pga	a4-1-20-23.4m3heptanone.1	-0.447	2weeks
a4-1-20-23	42	4-methyl-3-heptanone	0.48	pga	a4-1-20-23.4m3heptanone.1	-0.147	2weeks
a4-1-20-23	43.2	4-methyl-3-heptanone	0.48	pga	a4-1-20-23.4m3heptanone.1	-0.033	2weeks
a4-1-20-23	44.4	4-methyl-3-heptanone	0.48	pga	a4-1-20-23.4m3heptanone.1	0.072	2weeks
a4-1-20-23	45.6	4-methyl-3-heptanone	0.48	pga	a4-1-20-23.4m3heptanone.1	-0.045	2weeks
a4-1-20-23	46.8	4-methyl-3-heptanone	0.48	pga	a4-1-20-23.4m3heptanone.1	0.066	2weeks
a4-1-20-23	48	4-methyl-3-heptanone	0.48	pga	a4-1-20-23.4m3heptanone.1	0.068	2weeks
a4-1-20-23	1.2	4-methyl-3-heptanone	0.48	pga	a4-1-20-23.4m3heptanone.2	0.149	2weeks
a4-1-20-23	2.4	4-methyl-3-heptanone	0.48	pga	a4-1-20-23.4m3heptanone.2	-0.122	2weeks
a4-1-20-23	3.6	4-methyl-3-heptanone	0.48	pga	a4-1-20-23.4m3heptanone.2	0.027	2weeks
a4-1-20-23	4.8	4-methyl-3-heptanone	0.48	pga	a4-1-20-23.4m3heptanone.2	0.116	2weeks
a4-1-20-23	6	4-methyl-3-heptanone	0.48	pga	a4-1-20-23.4m3heptanone.2	-0.17	2weeks
a4-1-20-23	7.2	4-methyl-3-heptanone	0.48	pga	a4-1-20-23.4m3heptanone.2	0.013	2weeks
a4-1-20-23	8.4	4-methyl-3-heptanone	0.48	pga	a4-1-20-23.4m3heptanone.2	-0.073	2weeks
a4-1-20-23	9.6	4-methyl-3-heptanone	0.48	pga	a4-1-20-23.4m3heptanone.2	0.017	2weeks
a4-1-20-23	10.8	4-methyl-3-heptanone	0.48	pga	a4-1-20-23.4m3heptanone.2	0.192	2weeks
a4-1-20-23	12	4-methyl-3-heptanone	0.48	pga	a4-1-20-23.4m3heptanone.2	0.136	2weeks
a4-1-20-23	13.2	4-methyl-3-heptanone	0.48	pga	a4-1-20-23.4m3heptanone.2	0.177	2weeks
a4-1-20-23	14.4	4-methyl-3-heptanone	0.48	pga	a4-1-20-23.4m3heptanone.2	0.04	2weeks
a4-1-20-23	15.6	4-methyl-3-heptanone	0.48	pga	a4-1-20-23.4m3heptanone.2	0.088	2weeks
a4-1-20-23	16.8	4-methyl-3-heptanone	0.48	pga	a4-1-20-23.4m3heptanone.2	0.203	2weeks
a4-1-20-23	18	4-methyl-3-heptanone	0.48	pga	a4-1-20-23.4m3heptanone.2	0.199	2weeks
a4-1-20-23	19.2	4-methyl-3-heptanone	0.48	pga	a4-1-20-23.4m3heptanone.2	-0.085	2weeks
a4-1-20-23	20.4	4-methyl-3-heptanone	0.48	pga	a4-1-20-23.4m3heptanone.2	-0.145	2weeks
a4-1-20-23	21.6	4-methyl-3-heptanone	0.48	pga	a4-1-20-23.4m3heptanone.2	-0.065	2weeks
a4-1-20-23	22.8	4-methyl-3-heptanone	0.48	pga	a4-1-20-23.4m3heptanone.2	-0.224	2weeks
a4-1-20-23	24	4-methyl-3-heptanone	0.48	pga	a4-1-20-23.4m3heptanone.2	-0.133	2weeks
a4-1-20-23	25.2	4-methyl-3-heptanone	0.48	pga	a4-1-20-23.4m3heptanone.2	0.189	2weeks
a4-1-20-23	26.4	4-methyl-3-heptanone	0.48	pga	a4-1-20-23.4m3heptanone.2	-0.031	2weeks
a4-1-20-23	27.6	4-methyl-3-heptanone	0.48	pga	a4-1-20-23.4m3heptanone.2	-0.013	2weeks
a4-1-20-23	28.8	4-methyl-3-heptanone	0.48	pga	a4-1-20-23.4m3heptanone.2	-0.247	2weeks
a4-1-20-23	30	4-methyl-3-heptanone	0.48	pga	a4-1-20-23.4m3heptanone.2	-0.173	2weeks
a4-1-20-23	31.2	4-methyl-3-heptanone	0.48	pga	a4-1-20-23.4m3heptanone.2	-0.21	2weeks
a4-1-20-23	32.4	4-methyl-3-heptanone	0.48	pga	a4-1-20-23.4m3heptanone.2	-0.022	2weeks
a4-1-20-23	33.6	4-methyl-3-heptanone	0.48	pga	a4-1-20-23.4m3heptanone.2	-0.226	2weeks
a4-1-20-23	34.8	4-methyl-3-heptanone	0.48	pga	a4-1-20-23.4m3heptanone.2	-0.038	2weeks
a4-1-20-23	36	4-methyl-3-heptanone	0.48	pga	a4-1-20-23.4m3heptanone.2	-0.188	2weeks
a4-1-20-23	37.2	4-methyl-3-heptanone	0.48	pga	a4-1-20-23.4m3heptanone.2	-0.07	2weeks
a4-1-20-23	38.4	4-methyl-3-heptanone	0.48	pga	a4-1-20-23.4m3heptanone.2	-0.287	2weeks
a4-1-20-23	39.6	4-methyl-3-heptanone	0.48	pga	a4-1-20-23.4m3heptanone.2	-0.196	2weeks
a4-1-20-23	40.8	4-methyl-3-heptanone	0.48	pga	a4-1-20-23.4m3heptanone.2	0.007	2weeks
a4-1-20-23	42	4-methyl-3-heptanone	0.48	pga	a4-1-20-23.4m3heptanone.2	0.012	2weeks
a4-1-20-23	43.2	4-methyl-3-heptanone	0.48	pga	a4-1-20-23.4m3heptanone.2	-0.129	2weeks
a4-1-20-23	44.4	4-methyl-3-heptanone	0.48	pga	a4-1-20-23.4m3heptanone.2	-0.337	2weeks
a4-1-20-23	45.6	4-methyl-3-heptanone	0.48	pga	a4-1-20-23.4m3heptanone.2	-0.191	2weeks
a4-1-20-23	46.8	4-methyl-3-heptanone	0.48	pga	a4-1-20-23.4m3heptanone.2	-0.307	2weeks
a4-1-20-23	48	4-methyl-3-heptanone	0.48	pga	a4-1-20-23.4m3heptanone.2	-0.322	2weeks
a4-1-20-23	1.2	4-methyl-3-heptanone	0.48	pga	a4-1-20-23.4m3heptanone.3	0.115	2weeks
a4-1-20-23	2.4	4-methyl-3-heptanone	0.48	pga	a4-1-20-23.4m3heptanone.3	0.099	2weeks
a4-1-20-23	3.6	4-methyl-3-heptanone	0.48	pga	a4-1-20-23.4m3heptanone.3	-0.041	2weeks
a4-1-20-23	4.8	4-methyl-3-heptanone	0.48	pga	a4-1-20-23.4m3heptanone.3	-0.146	2weeks
a4-1-20-23	6	4-methyl-3-heptanone	0.48	pga	a4-1-20-23.4m3heptanone.3	-0.027	2weeks
a4-1-20-23	7.2	4-methyl-3-heptanone	0.48	pga	a4-1-20-23.4m3heptanone.3	-0.04	2weeks
a4-1-20-23	8.4	4-methyl-3-heptanone	0.48	pga	a4-1-20-23.4m3heptanone.3	0.03	2weeks
a4-1-20-23	9.6	4-methyl-3-heptanone	0.48	pga	a4-1-20-23.4m3heptanone.3	0.096	2weeks
a4-1-20-23	10.8	4-methyl-3-heptanone	0.48	pga	a4-1-20-23.4m3heptanone.3	-0.083	2weeks
a4-1-20-23	12	4-methyl-3-heptanone	0.48	pga	a4-1-20-23.4m3heptanone.3	-0.149	2weeks
a4-1-20-23	13.2	4-methyl-3-heptanone	0.48	pga	a4-1-20-23.4m3heptanone.3	-0.082	2weeks
a4-1-20-23	14.4	4-methyl-3-heptanone	0.48	pga	a4-1-20-23.4m3heptanone.3	-0.203	2weeks
a4-1-20-23	15.6	4-methyl-3-heptanone	0.48	pga	a4-1-20-23.4m3heptanone.3	-0.152	2weeks
a4-1-20-23	16.8	4-methyl-3-heptanone	0.48	pga	a4-1-20-23.4m3heptanone.3	0.014	2weeks
a4-1-20-23	18	4-methyl-3-heptanone	0.48	pga	a4-1-20-23.4m3heptanone.3	-0.217	2weeks
a4-1-20-23	19.2	4-methyl-3-heptanone	0.48	pga	a4-1-20-23.4m3heptanone.3	-0.061	2weeks
a4-1-20-23	20.4	4-methyl-3-heptanone	0.48	pga	a4-1-20-23.4m3heptanone.3	-0.246	2weeks
a4-1-20-23	21.6	4-methyl-3-heptanone	0.48	pga	a4-1-20-23.4m3heptanone.3	-0.126	2weeks
a4-1-20-23	22.8	4-methyl-3-heptanone	0.48	pga	a4-1-20-23.4m3heptanone.3	-0.223	2weeks
a4-1-20-23	24	4-methyl-3-heptanone	0.48	pga	a4-1-20-23.4m3heptanone.3	-0.224	2weeks
a4-1-20-23	25.2	4-methyl-3-heptanone	0.48	pga	a4-1-20-23.4m3heptanone.3	-0.294	2weeks
a4-1-20-23	26.4	4-methyl-3-heptanone	0.48	pga	a4-1-20-23.4m3heptanone.3	-0.226	2weeks
a4-1-20-23	27.6	4-methyl-3-heptanone	0.48	pga	a4-1-20-23.4m3heptanone.3	-0.23	2weeks
a4-1-20-23	28.8	4-methyl-3-heptanone	0.48	pga	a4-1-20-23.4m3heptanone.3	-0.062	2weeks
a4-1-20-23	30	4-methyl-3-heptanone	0.48	pga	a4-1-20-23.4m3heptanone.3	-0.301	2weeks
a4-1-20-23	31.2	4-methyl-3-heptanone	0.48	pga	a4-1-20-23.4m3heptanone.3	-0.272	2weeks
a4-1-20-23	32.4	4-methyl-3-heptanone	0.48	pga	a4-1-20-23.4m3heptanone.3	-0.264	2weeks
a4-1-20-23	33.6	4-methyl-3-heptanone	0.48	pga	a4-1-20-23.4m3heptanone.3	-0.242	2weeks
a4-1-20-23	34.8	4-methyl-3-heptanone	0.48	pga	a4-1-20-23.4m3heptanone.3	-0.234	2weeks
a4-1-20-23	36	4-methyl-3-heptanone	0.48	pga	a4-1-20-23.4m3heptanone.3	-0.165	2weeks
a4-1-20-23	37.2	4-methyl-3-heptanone	0.48	pga	a4-1-20-23.4m3heptanone.3	-0.274	2weeks
a4-1-20-23	38.4	4-methyl-3-heptanone	0.48	pga	a4-1-20-23.4m3heptanone.3	-0.201	2weeks
a4-1-20-23	39.6	4-methyl-3-heptanone	0.48	pga	a4-1-20-23.4m3heptanone.3	-0.209	2weeks
a4-1-20-23	40.8	4-methyl-3-heptanone	0.48	pga	a4-1-20-23.4m3heptanone.3	-0.238	2weeks
a4-1-20-23	42	4-methyl-3-heptanone	0.48	pga	a4-1-20-23.4m3heptanone.3	-0.187	2weeks
a4-1-20-23	43.2	4-methyl-3-heptanone	0.48	pga	a4-1-20-23.4m3heptanone.3	-0.257	2weeks
a4-1-20-23	44.4	4-methyl-3-heptanone	0.48	pga	a4-1-20-23.4m3heptanone.3	-0.124	2weeks
a4-1-20-23	45.6	4-methyl-3-heptanone	0.48	pga	a4-1-20-23.4m3heptanone.3	-0.303	2weeks
a4-1-20-23	46.8	4-methyl-3-heptanone	0.48	pga	a4-1-20-23.4m3heptanone.3	-0.256	2weeks
a4-1-20-23	48	4-methyl-3-heptanone	0.48	pga	a4-1-20-23.4m3heptanone.3	-0.269	2weeks
a4-1-20-23	1.2	4-methyl-3-heptanol	0.48	pga	a4-1-20-23.4m3heptanol.1	0.145	2weeks
a4-1-20-23	2.4	4-methyl-3-heptanol	0.48	pga	a4-1-20-23.4m3heptanol.1	-0.158	2weeks
a4-1-20-23	3.6	4-methyl-3-heptanol	0.48	pga	a4-1-20-23.4m3heptanol.1	0.19	2weeks
a4-1-20-23	4.8	4-methyl-3-heptanol	0.48	pga	a4-1-20-23.4m3heptanol.1	-0.077	2weeks
a4-1-20-23	6	4-methyl-3-heptanol	0.48	pga	a4-1-20-23.4m3heptanol.1	-0.099	2weeks
a4-1-20-23	7.2	4-methyl-3-heptanol	0.48	pga	a4-1-20-23.4m3heptanol.1	0.086	2weeks
a4-1-20-23	8.4	4-methyl-3-heptanol	0.48	pga	a4-1-20-23.4m3heptanol.1	0.134	2weeks
a4-1-20-23	9.6	4-methyl-3-heptanol	0.48	pga	a4-1-20-23.4m3heptanol.1	0.585	2weeks
a4-1-20-23	10.8	4-methyl-3-heptanol	0.48	pga	a4-1-20-23.4m3heptanol.1	0.536	2weeks
a4-1-20-23	12	4-methyl-3-heptanol	0.48	pga	a4-1-20-23.4m3heptanol.1	1.576	2weeks
a4-1-20-23	13.2	4-methyl-3-heptanol	0.48	pga	a4-1-20-23.4m3heptanol.1	0.679	2weeks
a4-1-20-23	14.4	4-methyl-3-heptanol	0.48	pga	a4-1-20-23.4m3heptanol.1	1.435	2weeks
a4-1-20-23	15.6	4-methyl-3-heptanol	0.48	pga	a4-1-20-23.4m3heptanol.1	1.393	2weeks
a4-1-20-23	16.8	4-methyl-3-heptanol	0.48	pga	a4-1-20-23.4m3heptanol.1	1.353	2weeks
a4-1-20-23	18	4-methyl-3-heptanol	0.48	pga	a4-1-20-23.4m3heptanol.1	0.934	2weeks
a4-1-20-23	19.2	4-methyl-3-heptanol	0.48	pga	a4-1-20-23.4m3heptanol.1	1.112	2weeks
a4-1-20-23	20.4	4-methyl-3-heptanol	0.48	pga	a4-1-20-23.4m3heptanol.1	0.7	2weeks
a4-1-20-23	21.6	4-methyl-3-heptanol	0.48	pga	a4-1-20-23.4m3heptanol.1	0.981	2weeks
a4-1-20-23	22.8	4-methyl-3-heptanol	0.48	pga	a4-1-20-23.4m3heptanol.1	0.997	2weeks
a4-1-20-23	24	4-methyl-3-heptanol	0.48	pga	a4-1-20-23.4m3heptanol.1	0.634	2weeks
a4-1-20-23	25.2	4-methyl-3-heptanol	0.48	pga	a4-1-20-23.4m3heptanol.1	0.382	2weeks
a4-1-20-23	26.4	4-methyl-3-heptanol	0.48	pga	a4-1-20-23.4m3heptanol.1	0.083	2weeks
a4-1-20-23	27.6	4-methyl-3-heptanol	0.48	pga	a4-1-20-23.4m3heptanol.1	0.448	2weeks
a4-1-20-23	28.8	4-methyl-3-heptanol	0.48	pga	a4-1-20-23.4m3heptanol.1	0.442	2weeks
a4-1-20-23	30	4-methyl-3-heptanol	0.48	pga	a4-1-20-23.4m3heptanol.1	-0.208	2weeks
a4-1-20-23	31.2	4-methyl-3-heptanol	0.48	pga	a4-1-20-23.4m3heptanol.1	0.283	2weeks
a4-1-20-23	32.4	4-methyl-3-heptanol	0.48	pga	a4-1-20-23.4m3heptanol.1	0.308	2weeks
a4-1-20-23	33.6	4-methyl-3-heptanol	0.48	pga	a4-1-20-23.4m3heptanol.1	0.061	2weeks
a4-1-20-23	34.8	4-methyl-3-heptanol	0.48	pga	a4-1-20-23.4m3heptanol.1	-0.197	2weeks
a4-1-20-23	36	4-methyl-3-heptanol	0.48	pga	a4-1-20-23.4m3heptanol.1	-0.109	2weeks
a4-1-20-23	37.2	4-methyl-3-heptanol	0.48	pga	a4-1-20-23.4m3heptanol.1	-0.156	2weeks
a4-1-20-23	38.4	4-methyl-3-heptanol	0.48	pga	a4-1-20-23.4m3heptanol.1	-0.111	2weeks
a4-1-20-23	39.6	4-methyl-3-heptanol	0.48	pga	a4-1-20-23.4m3heptanol.1	-0.534	2weeks
a4-1-20-23	40.8	4-methyl-3-heptanol	0.48	pga	a4-1-20-23.4m3heptanol.1	-0.195	2weeks
a4-1-20-23	42	4-methyl-3-heptanol	0.48	pga	a4-1-20-23.4m3heptanol.1	-0.1	2weeks
a4-1-20-23	43.2	4-methyl-3-heptanol	0.48	pga	a4-1-20-23.4m3heptanol.1	-0.283	2weeks
a4-1-20-23	44.4	4-methyl-3-heptanol	0.48	pga	a4-1-20-23.4m3heptanol.1	-0.284	2weeks
a4-1-20-23	45.6	4-methyl-3-heptanol	0.48	pga	a4-1-20-23.4m3heptanol.1	-0.254	2weeks
a4-1-20-23	46.8	4-methyl-3-heptanol	0.48	pga	a4-1-20-23.4m3heptanol.1	-0.335	2weeks
a4-1-20-23	48	4-methyl-3-heptanol	0.48	pga	a4-1-20-23.4m3heptanol.1	-0.153	2weeks
a4-1-20-23	1.2	4-methyl-3-heptanol	0.48	pga	a4-1-20-23.4m3heptanol.2	0.209	2weeks
a4-1-20-23	2.4	4-methyl-3-heptanol	0.48	pga	a4-1-20-23.4m3heptanol.2	-0.2	2weeks
a4-1-20-23	3.6	4-methyl-3-heptanol	0.48	pga	a4-1-20-23.4m3heptanol.2	0.058	2weeks
a4-1-20-23	4.8	4-methyl-3-heptanol	0.48	pga	a4-1-20-23.4m3heptanol.2	-0.061	2weeks
a4-1-20-23	6	4-methyl-3-heptanol	0.48	pga	a4-1-20-23.4m3heptanol.2	-0.006	2weeks
a4-1-20-23	7.2	4-methyl-3-heptanol	0.48	pga	a4-1-20-23.4m3heptanol.2	0.041	2weeks
a4-1-20-23	8.4	4-methyl-3-heptanol	0.48	pga	a4-1-20-23.4m3heptanol.2	-0.145	2weeks
a4-1-20-23	9.6	4-methyl-3-heptanol	0.48	pga	a4-1-20-23.4m3heptanol.2	0.696	2weeks
a4-1-20-23	10.8	4-methyl-3-heptanol	0.48	pga	a4-1-20-23.4m3heptanol.2	0.218	2weeks
a4-1-20-23	12	4-methyl-3-heptanol	0.48	pga	a4-1-20-23.4m3heptanol.2	0.944	2weeks
a4-1-20-23	13.2	4-methyl-3-heptanol	0.48	pga	a4-1-20-23.4m3heptanol.2	1.04	2weeks
a4-1-20-23	14.4	4-methyl-3-heptanol	0.48	pga	a4-1-20-23.4m3heptanol.2	0.845	2weeks
a4-1-20-23	15.6	4-methyl-3-heptanol	0.48	pga	a4-1-20-23.4m3heptanol.2	1.505	2weeks
a4-1-20-23	16.8	4-methyl-3-heptanol	0.48	pga	a4-1-20-23.4m3heptanol.2	1.622	2weeks
a4-1-20-23	18	4-methyl-3-heptanol	0.48	pga	a4-1-20-23.4m3heptanol.2	0.069	2weeks
a4-1-20-23	19.2	4-methyl-3-heptanol	0.48	pga	a4-1-20-23.4m3heptanol.2	1.125	2weeks
a4-1-20-23	20.4	4-methyl-3-heptanol	0.48	pga	a4-1-20-23.4m3heptanol.2	0.8	2weeks
a4-1-20-23	21.6	4-methyl-3-heptanol	0.48	pga	a4-1-20-23.4m3heptanol.2	0.127	2weeks
a4-1-20-23	22.8	4-methyl-3-heptanol	0.48	pga	a4-1-20-23.4m3heptanol.2	0.906	2weeks
a4-1-20-23	24	4-methyl-3-heptanol	0.48	pga	a4-1-20-23.4m3heptanol.2	0.241	2weeks
a4-1-20-23	25.2	4-methyl-3-heptanol	0.48	pga	a4-1-20-23.4m3heptanol.2	0.795	2weeks
a4-1-20-23	26.4	4-methyl-3-heptanol	0.48	pga	a4-1-20-23.4m3heptanol.2	0.81	2weeks
a4-1-20-23	27.6	4-methyl-3-heptanol	0.48	pga	a4-1-20-23.4m3heptanol.2	-0.312	2weeks
a4-1-20-23	28.8	4-methyl-3-heptanol	0.48	pga	a4-1-20-23.4m3heptanol.2	0.898	2weeks
a4-1-20-23	30	4-methyl-3-heptanol	0.48	pga	a4-1-20-23.4m3heptanol.2	0.281	2weeks
a4-1-20-23	31.2	4-methyl-3-heptanol	0.48	pga	a4-1-20-23.4m3heptanol.2	0.118	2weeks
a4-1-20-23	32.4	4-methyl-3-heptanol	0.48	pga	a4-1-20-23.4m3heptanol.2	0.121	2weeks
a4-1-20-23	33.6	4-methyl-3-heptanol	0.48	pga	a4-1-20-23.4m3heptanol.2	0.23	2weeks
a4-1-20-23	34.8	4-methyl-3-heptanol	0.48	pga	a4-1-20-23.4m3heptanol.2	0.041	2weeks
a4-1-20-23	36	4-methyl-3-heptanol	0.48	pga	a4-1-20-23.4m3heptanol.2	0.406	2weeks
a4-1-20-23	37.2	4-methyl-3-heptanol	0.48	pga	a4-1-20-23.4m3heptanol.2	0.129	2weeks
a4-1-20-23	38.4	4-methyl-3-heptanol	0.48	pga	a4-1-20-23.4m3heptanol.2	-0.006	2weeks
a4-1-20-23	39.6	4-methyl-3-heptanol	0.48	pga	a4-1-20-23.4m3heptanol.2	0.245	2weeks
a4-1-20-23	40.8	4-methyl-3-heptanol	0.48	pga	a4-1-20-23.4m3heptanol.2	0.063	2weeks
a4-1-20-23	42	4-methyl-3-heptanol	0.48	pga	a4-1-20-23.4m3heptanol.2	0.076	2weeks
a4-1-20-23	43.2	4-methyl-3-heptanol	0.48	pga	a4-1-20-23.4m3heptanol.2	-0.08	2weeks
a4-1-20-23	44.4	4-methyl-3-heptanol	0.48	pga	a4-1-20-23.4m3heptanol.2	-0.178	2weeks
a4-1-20-23	45.6	4-methyl-3-heptanol	0.48	pga	a4-1-20-23.4m3heptanol.2	-0.092	2weeks
a4-1-20-23	46.8	4-methyl-3-heptanol	0.48	pga	a4-1-20-23.4m3heptanol.2	-0.201	2weeks
a4-1-20-23	48	4-methyl-3-heptanol	0.48	pga	a4-1-20-23.4m3heptanol.2	0.128	2weeks
a4-1-20-23	1.2	4-methyl-3-heptanol	0.48	pga	a4-1-20-23.4m3heptanol.3	0.192	2weeks
a4-1-20-23	2.4	4-methyl-3-heptanol	0.48	pga	a4-1-20-23.4m3heptanol.3	-0.11	2weeks
a4-1-20-23	3.6	4-methyl-3-heptanol	0.48	pga	a4-1-20-23.4m3heptanol.3	-0.059	2weeks
a4-1-20-23	4.8	4-methyl-3-heptanol	0.48	pga	a4-1-20-23.4m3heptanol.3	0.06	2weeks
a4-1-20-23	6	4-methyl-3-heptanol	0.48	pga	a4-1-20-23.4m3heptanol.3	-0.083	2weeks
a4-1-20-23	7.2	4-methyl-3-heptanol	0.48	pga	a4-1-20-23.4m3heptanol.3	0.12	2weeks
a4-1-20-23	8.4	4-methyl-3-heptanol	0.48	pga	a4-1-20-23.4m3heptanol.3	-0.078	2weeks
a4-1-20-23	9.6	4-methyl-3-heptanol	0.48	pga	a4-1-20-23.4m3heptanol.3	0.239	2weeks
a4-1-20-23	10.8	4-methyl-3-heptanol	0.48	pga	a4-1-20-23.4m3heptanol.3	1.471	2weeks
a4-1-20-23	12	4-methyl-3-heptanol	0.48	pga	a4-1-20-23.4m3heptanol.3	1.438	2weeks
a4-1-20-23	13.2	4-methyl-3-heptanol	0.48	pga	a4-1-20-23.4m3heptanol.3	0.575	2weeks
a4-1-20-23	14.4	4-methyl-3-heptanol	0.48	pga	a4-1-20-23.4m3heptanol.3	0.597	2weeks
a4-1-20-23	15.6	4-methyl-3-heptanol	0.48	pga	a4-1-20-23.4m3heptanol.3	1.707	2weeks
a4-1-20-23	16.8	4-methyl-3-heptanol	0.48	pga	a4-1-20-23.4m3heptanol.3	1.207	2weeks
a4-1-20-23	18	4-methyl-3-heptanol	0.48	pga	a4-1-20-23.4m3heptanol.3	0.486	2weeks
a4-1-20-23	19.2	4-methyl-3-heptanol	0.48	pga	a4-1-20-23.4m3heptanol.3	0.451	2weeks
a4-1-20-23	20.4	4-methyl-3-heptanol	0.48	pga	a4-1-20-23.4m3heptanol.3	0.371	2weeks
a4-1-20-23	21.6	4-methyl-3-heptanol	0.48	pga	a4-1-20-23.4m3heptanol.3	0.51	2weeks
a4-1-20-23	22.8	4-methyl-3-heptanol	0.48	pga	a4-1-20-23.4m3heptanol.3	0.318	2weeks
a4-1-20-23	24	4-methyl-3-heptanol	0.48	pga	a4-1-20-23.4m3heptanol.3	0.871	2weeks
a4-1-20-23	25.2	4-methyl-3-heptanol	0.48	pga	a4-1-20-23.4m3heptanol.3	0.128	2weeks
a4-1-20-23	26.4	4-methyl-3-heptanol	0.48	pga	a4-1-20-23.4m3heptanol.3	0.299	2weeks
a4-1-20-23	27.6	4-methyl-3-heptanol	0.48	pga	a4-1-20-23.4m3heptanol.3	0.097	2weeks
a4-1-20-23	28.8	4-methyl-3-heptanol	0.48	pga	a4-1-20-23.4m3heptanol.3	0.516	2weeks
a4-1-20-23	30	4-methyl-3-heptanol	0.48	pga	a4-1-20-23.4m3heptanol.3	0.583	2weeks
a4-1-20-23	31.2	4-methyl-3-heptanol	0.48	pga	a4-1-20-23.4m3heptanol.3	0.454	2weeks
a4-1-20-23	32.4	4-methyl-3-heptanol	0.48	pga	a4-1-20-23.4m3heptanol.3	0.138	2weeks
a4-1-20-23	33.6	4-methyl-3-heptanol	0.48	pga	a4-1-20-23.4m3heptanol.3	0.11	2weeks
a4-1-20-23	34.8	4-methyl-3-heptanol	0.48	pga	a4-1-20-23.4m3heptanol.3	0.039	2weeks
a4-1-20-23	36	4-methyl-3-heptanol	0.48	pga	a4-1-20-23.4m3heptanol.3	0.066	2weeks
a4-1-20-23	37.2	4-methyl-3-heptanol	0.48	pga	a4-1-20-23.4m3heptanol.3	0.098	2weeks
a4-1-20-23	38.4	4-methyl-3-heptanol	0.48	pga	a4-1-20-23.4m3heptanol.3	0.315	2weeks
a4-1-20-23	39.6	4-methyl-3-heptanol	0.48	pga	a4-1-20-23.4m3heptanol.3	-0.014	2weeks
a4-1-20-23	40.8	4-methyl-3-heptanol	0.48	pga	a4-1-20-23.4m3heptanol.3	-0.049	2weeks
a4-1-20-23	42	4-methyl-3-heptanol	0.48	pga	a4-1-20-23.4m3heptanol.3	0.355	2weeks
a4-1-20-23	43.2	4-methyl-3-heptanol	0.48	pga	a4-1-20-23.4m3heptanol.3	-0.015	2weeks
a4-1-20-23	44.4	4-methyl-3-heptanol	0.48	pga	a4-1-20-23.4m3heptanol.3	-0.109	2weeks
a4-1-20-23	45.6	4-methyl-3-heptanol	0.48	pga	a4-1-20-23.4m3heptanol.3	0.313	2weeks
a4-1-20-23	46.8	4-methyl-3-heptanol	0.48	pga	a4-1-20-23.4m3heptanol.3	-0.119	2weeks
a4-1-20-23	48	4-methyl-3-heptanol	0.48	pga	a4-1-20-23.4m3heptanol.3	-0.183	2weeks
a1-2-24-23	1.2	4-methyl-3-heptanone	0.48	pgb	a1-2-24-23.4m3heptanone.1	0.075	2weeks
a1-2-24-23	2.4	4-methyl-3-heptanone	0.48	pgb	a1-2-24-23.4m3heptanone.1	-0.02	2weeks
a1-2-24-23	3.6	4-methyl-3-heptanone	0.48	pgb	a1-2-24-23.4m3heptanone.1	-0.066	2weeks
a1-2-24-23	4.8	4-methyl-3-heptanone	0.48	pgb	a1-2-24-23.4m3heptanone.1	-0.048	2weeks
a1-2-24-23	6	4-methyl-3-heptanone	0.48	pgb	a1-2-24-23.4m3heptanone.1	0.059	2weeks
a1-2-24-23	7.2	4-methyl-3-heptanone	0.48	pgb	a1-2-24-23.4m3heptanone.1	0.175	2weeks
a1-2-24-23	8.4	4-methyl-3-heptanone	0.48	pgb	a1-2-24-23.4m3heptanone.1	0.329	2weeks
a1-2-24-23	9.6	4-methyl-3-heptanone	0.48	pgb	a1-2-24-23.4m3heptanone.1	0.496	2weeks
a1-2-24-23	10.8	4-methyl-3-heptanone	0.48	pgb	a1-2-24-23.4m3heptanone.1	0.479	2weeks
a1-2-24-23	12	4-methyl-3-heptanone	0.48	pgb	a1-2-24-23.4m3heptanone.1	0.482	2weeks
a1-2-24-23	13.2	4-methyl-3-heptanone	0.48	pgb	a1-2-24-23.4m3heptanone.1	0.443	2weeks
a1-2-24-23	14.4	4-methyl-3-heptanone	0.48	pgb	a1-2-24-23.4m3heptanone.1	0.335	2weeks
a1-2-24-23	15.6	4-methyl-3-heptanone	0.48	pgb	a1-2-24-23.4m3heptanone.1	0.374	2weeks
a1-2-24-23	16.8	4-methyl-3-heptanone	0.48	pgb	a1-2-24-23.4m3heptanone.1	0.406	2weeks
a1-2-24-23	18	4-methyl-3-heptanone	0.48	pgb	a1-2-24-23.4m3heptanone.1	0.09	2weeks
a1-2-24-23	19.2	4-methyl-3-heptanone	0.48	pgb	a1-2-24-23.4m3heptanone.1	0.627	2weeks
a1-2-24-23	20.4	4-methyl-3-heptanone	0.48	pgb	a1-2-24-23.4m3heptanone.1	0.365	2weeks
a1-2-24-23	21.6	4-methyl-3-heptanone	0.48	pgb	a1-2-24-23.4m3heptanone.1	0.282	2weeks
a1-2-24-23	22.8	4-methyl-3-heptanone	0.48	pgb	a1-2-24-23.4m3heptanone.1	0.208	2weeks
a1-2-24-23	24	4-methyl-3-heptanone	0.48	pgb	a1-2-24-23.4m3heptanone.1	0.24	2weeks
a1-2-24-23	25.2	4-methyl-3-heptanone	0.48	pgb	a1-2-24-23.4m3heptanone.1	0.275	2weeks
a1-2-24-23	26.4	4-methyl-3-heptanone	0.48	pgb	a1-2-24-23.4m3heptanone.1	0.117	2weeks
a1-2-24-23	27.6	4-methyl-3-heptanone	0.48	pgb	a1-2-24-23.4m3heptanone.1	0.193	2weeks
a1-2-24-23	28.8	4-methyl-3-heptanone	0.48	pgb	a1-2-24-23.4m3heptanone.1	0.035	2weeks
a1-2-24-23	30	4-methyl-3-heptanone	0.48	pgb	a1-2-24-23.4m3heptanone.1	0.115	2weeks
a1-2-24-23	31.2	4-methyl-3-heptanone	0.48	pgb	a1-2-24-23.4m3heptanone.1	-0.007	2weeks
a1-2-24-23	32.4	4-methyl-3-heptanone	0.48	pgb	a1-2-24-23.4m3heptanone.1	0.064	2weeks
a1-2-24-23	33.6	4-methyl-3-heptanone	0.48	pgb	a1-2-24-23.4m3heptanone.1	0.033	2weeks
a1-2-24-23	34.8	4-methyl-3-heptanone	0.48	pgb	a1-2-24-23.4m3heptanone.1	0.003	2weeks
a1-2-24-23	36	4-methyl-3-heptanone	0.48	pgb	a1-2-24-23.4m3heptanone.1	0.013	2weeks
a1-2-24-23	37.2	4-methyl-3-heptanone	0.48	pgb	a1-2-24-23.4m3heptanone.1	0.06	2weeks
a1-2-24-23	38.4	4-methyl-3-heptanone	0.48	pgb	a1-2-24-23.4m3heptanone.1	-0.031	2weeks
a1-2-24-23	39.6	4-methyl-3-heptanone	0.48	pgb	a1-2-24-23.4m3heptanone.1	0.008	2weeks
a1-2-24-23	40.8	4-methyl-3-heptanone	0.48	pgb	a1-2-24-23.4m3heptanone.1	0.026	2weeks
a1-2-24-23	42	4-methyl-3-heptanone	0.48	pgb	a1-2-24-23.4m3heptanone.1	-0.005	2weeks
a1-2-24-23	43.2	4-methyl-3-heptanone	0.48	pgb	a1-2-24-23.4m3heptanone.1	-0.075	2weeks
a1-2-24-23	44.4	4-methyl-3-heptanone	0.48	pgb	a1-2-24-23.4m3heptanone.1	-0.078	2weeks
a1-2-24-23	45.6	4-methyl-3-heptanone	0.48	pgb	a1-2-24-23.4m3heptanone.1	-0.152	2weeks
a1-2-24-23	46.8	4-methyl-3-heptanone	0.48	pgb	a1-2-24-23.4m3heptanone.1	-0.112	2weeks
a1-2-24-23	48	4-methyl-3-heptanone	0.48	pgb	a1-2-24-23.4m3heptanone.1	-0.128	2weeks
a1-2-24-23	1.2	4-methyl-3-heptanone	0.48	pgb	a1-2-24-23.4m3heptanone.2	0.112	2weeks
a1-2-24-23	2.4	4-methyl-3-heptanone	0.48	pgb	a1-2-24-23.4m3heptanone.2	-0.13	2weeks
a1-2-24-23	3.6	4-methyl-3-heptanone	0.48	pgb	a1-2-24-23.4m3heptanone.2	-0.137	2weeks
a1-2-24-23	4.8	4-methyl-3-heptanone	0.48	pgb	a1-2-24-23.4m3heptanone.2	-0.066	2weeks
a1-2-24-23	6	4-methyl-3-heptanone	0.48	pgb	a1-2-24-23.4m3heptanone.2	0.222	2weeks
a1-2-24-23	7.2	4-methyl-3-heptanone	0.48	pgb	a1-2-24-23.4m3heptanone.2	0.285	2weeks
a1-2-24-23	8.4	4-methyl-3-heptanone	0.48	pgb	a1-2-24-23.4m3heptanone.2	0.512	2weeks
a1-2-24-23	9.6	4-methyl-3-heptanone	0.48	pgb	a1-2-24-23.4m3heptanone.2	0.595	2weeks
a1-2-24-23	10.8	4-methyl-3-heptanone	0.48	pgb	a1-2-24-23.4m3heptanone.2	0.563	2weeks
a1-2-24-23	12	4-methyl-3-heptanone	0.48	pgb	a1-2-24-23.4m3heptanone.2	0.526	2weeks
a1-2-24-23	13.2	4-methyl-3-heptanone	0.48	pgb	a1-2-24-23.4m3heptanone.2	0.299	2weeks
a1-2-24-23	14.4	4-methyl-3-heptanone	0.48	pgb	a1-2-24-23.4m3heptanone.2	0.309	2weeks
a1-2-24-23	15.6	4-methyl-3-heptanone	0.48	pgb	a1-2-24-23.4m3heptanone.2	0.257	2weeks
a1-2-24-23	16.8	4-methyl-3-heptanone	0.48	pgb	a1-2-24-23.4m3heptanone.2	0.188	2weeks
a1-2-24-23	18	4-methyl-3-heptanone	0.48	pgb	a1-2-24-23.4m3heptanone.2	0.268	2weeks
a1-2-24-23	19.2	4-methyl-3-heptanone	0.48	pgb	a1-2-24-23.4m3heptanone.2	0.221	2weeks
a1-2-24-23	20.4	4-methyl-3-heptanone	0.48	pgb	a1-2-24-23.4m3heptanone.2	0.113	2weeks
a1-2-24-23	21.6	4-methyl-3-heptanone	0.48	pgb	a1-2-24-23.4m3heptanone.2	0.096	2weeks
a1-2-24-23	22.8	4-methyl-3-heptanone	0.48	pgb	a1-2-24-23.4m3heptanone.2	0.058	2weeks
a1-2-24-23	24	4-methyl-3-heptanone	0.48	pgb	a1-2-24-23.4m3heptanone.2	0.036	2weeks
a1-2-24-23	25.2	4-methyl-3-heptanone	0.48	pgb	a1-2-24-23.4m3heptanone.2	0.101	2weeks
a1-2-24-23	26.4	4-methyl-3-heptanone	0.48	pgb	a1-2-24-23.4m3heptanone.2	-0.003	2weeks
a1-2-24-23	27.6	4-methyl-3-heptanone	0.48	pgb	a1-2-24-23.4m3heptanone.2	-0.081	2weeks
a1-2-24-23	28.8	4-methyl-3-heptanone	0.48	pgb	a1-2-24-23.4m3heptanone.2	-0.105	2weeks
a1-2-24-23	30	4-methyl-3-heptanone	0.48	pgb	a1-2-24-23.4m3heptanone.2	-0.041	2weeks
a1-2-24-23	31.2	4-methyl-3-heptanone	0.48	pgb	a1-2-24-23.4m3heptanone.2	-0.101	2weeks
a1-2-24-23	32.4	4-methyl-3-heptanone	0.48	pgb	a1-2-24-23.4m3heptanone.2	-0.074	2weeks
a1-2-24-23	33.6	4-methyl-3-heptanone	0.48	pgb	a1-2-24-23.4m3heptanone.2	-0.105	2weeks
a1-2-24-23	34.8	4-methyl-3-heptanone	0.48	pgb	a1-2-24-23.4m3heptanone.2	-0.17	2weeks
a1-2-24-23	36	4-methyl-3-heptanone	0.48	pgb	a1-2-24-23.4m3heptanone.2	-0.136	2weeks
a1-2-24-23	37.2	4-methyl-3-heptanone	0.48	pgb	a1-2-24-23.4m3heptanone.2	-0.169	2weeks
a1-2-24-23	38.4	4-methyl-3-heptanone	0.48	pgb	a1-2-24-23.4m3heptanone.2	-0.134	2weeks
a1-2-24-23	39.6	4-methyl-3-heptanone	0.48	pgb	a1-2-24-23.4m3heptanone.2	-0.185	2weeks
a1-2-24-23	40.8	4-methyl-3-heptanone	0.48	pgb	a1-2-24-23.4m3heptanone.2	-0.212	2weeks
a1-2-24-23	42	4-methyl-3-heptanone	0.48	pgb	a1-2-24-23.4m3heptanone.2	-0.177	2weeks
a1-2-24-23	43.2	4-methyl-3-heptanone	0.48	pgb	a1-2-24-23.4m3heptanone.2	-0.175	2weeks
a1-2-24-23	44.4	4-methyl-3-heptanone	0.48	pgb	a1-2-24-23.4m3heptanone.2	-0.194	2weeks
a1-2-24-23	45.6	4-methyl-3-heptanone	0.48	pgb	a1-2-24-23.4m3heptanone.2	-0.222	2weeks
a1-2-24-23	46.8	4-methyl-3-heptanone	0.48	pgb	a1-2-24-23.4m3heptanone.2	-0.187	2weeks
[truncated: 79,321 more rows]
